# Supplementary material for: Willingness and capacity of publicly-funded vector control programs in the USA to engage in tick management
Source: Parasit Vectors. 2024 Jul 22;17:316. doi: 10.1186/s13071-024-06400-8 (PMC11265149; doi:10.1186/s13071-024-06400-8)
Supplement: Supplementary file 2 — Supplemental Material 2. [file 13071_2024_6400_MOESM2_ESM.xlsx]

## Sheet: Sheet1
Subsection #	Question	Anwers	Answered Yes	Total	Total Percent Yes	Subset Total	Subset Percent Yes
1	What is the name of your agency?	CA	20	118	16.9492
		CT	1	118	0.847458
		DE	1	118	0.847458
		IA	2	118	1.69492
		IL	10	118	8.47458
		IN	8	118	6.77966
		MA	6	118	5.08475
		MD	1	118	0.847458
		ME	1	118	0.847458
		MI	4	118	3.38983
		MN	1	118	0.847458
		NJ	20	118	16.9492
		NY	6	118	5.08475
		OH	7	118	5.9322
		OR	6	118	5.08475
		PA	10	118	8.47458
		RI	1	118	0.847458
		VA	5	118	4.23729
		VT	3	118	2.54237
		WA	4	118	3.38983
		WI	1	118	0.847458
	What is the jurisdictional level of your agency?	Regional	1	118	0.847458
		State	8	118	6.77966
		City	7	118	5.9322
		County	95	118	80.5085
		Other	7	118	5.9322
	Please indicate the size of the population that your program serves:	0 - 9,999	6	118	5.08475
		10, 000 - 24,999	3	118	2.54237
		25, 000 - 49,999	4	118	3.38983
		50, 000 - 99,999	16	118	13.5593
		100, 000 - 249,999	22	118	18.6441
		250, 000 - 499,999	25	118	21.1864
		500, 000 - 999,999	24	118	20.339
		1, 000,000 +	18	118	15.2542
	We encourage groups of people working within the same agency or organization to take this survey together, if possible. How many people from your organization are participating in answering this survey today?	1	85	118	72.0339
		2	20	118	16.9492
		3	7	118	5.9322
		4	1	118	0.847458
		5	1	118	0.847458
		>5	4	118	3.38983
	What are the job levels, ranks, titles, or roles of the people currently answering this survey? [select all that apply]	Director	49	118	41.5254
		Supervisor	43	118	36.4407
		Superindendent	16	118	13.5593
		Biologist	23	118	19.4915
		Entomologist	20	118	16.9492
		Epidemiologist	4	118	3.38983
		Technician	10	118	8.47458
		Other	20	118	16.9492
	Does your agency take direct action (e.g. pesticide application / habitat modification / biological control) to control vector populations for public health purposes?	Yes	118	118	100
		No	0	118	0
	What disease vectors or arthropod pests does your agency currently target? [select all that apply]	Ticks	21	118	17.7966
		Mosquitoes	115	118	97.4576
		Fleas	6	118	5.08475
		Bed Bugs	4	118	3.38983
		Other	13	118	11.0169
	What tick species does your agency target for control operations? [select all that apply]	Ixodes scapularis	12	118	10.1695	21	57.1429
		Ixodes pacificus	4	118	3.38983	21	19.0476
		Dermacentor andersoni	0	118	0	21	0
		Dermacentor occidentalis	4	118	3.38983	21	19.0476
		Dermacentor variabilis	9	118	7.62712	21	42.8571
		Amblyomma americanum	9	118	7.62712	21	42.8571
		Amblyomma maculatum	2	118	1.69492	21	9.52381
		Haemaphysalis longicornis	4	118	3.38983	21	19.0476
		Rhipicephalus sanguineus	3	118	2.54237	21	14.2857
		other	2	118	1.69492	21	9.52381
		do not know	1	118	0.847458	21	4.7619
	How important do you think ticks and tick-borne diseases are in your jurisdiction?	extremely important	30	118	25.4237
		very important	29	118	24.5763
		important	36	118	30.5085
		somewhat important	22	118	18.6441
		not important	1	118	0.847458
	Has your agency faced any public or political pressure to start offering tick management services?	Yes	35	118	29.661
		No	83	118	70.339
	What are the primary sources of pressure your agency faces? [select all that apply]	public	33	118	27.9661	35	94.2857
		politicians (federal)	2	118	1.69492	35	5.71429
		politicians (state)	9	118	7.62712	35	25.7143
		politicians (local)	9	118	7.62712	35	25.7143
		federal agencies	0	118	0	35	0
		state-level agencies outside of your own	1	118	0.847458	35	2.85714
		county-level agencies outside of your own	2	118	1.69492	35	5.71429
		city-level agencies outside of your own	4	118	3.38983	35	11.4286
		pressure within your agency	4	118	3.38983	35	11.4286
		other	1	118	0.847458	35	2.85714
2	Does your agency directly conduct tick surveillance (e.g. tick dragging / wildlife collections / veterinary submission / public submissions) to measure the risk of tick exposure in your jurisdiction?	Yes	56	116	48.2759
		No	60	116	51.7241
	Is there another agency or group that collects tick surveillance data in your jurisdiction?	Yes	51	116	43.9655
		No	65	116	56.0345
	What other groups or agencies collect tick surveillance data within your jurisdiction? [select all that apply]	state or local department of health	30	116	25.8621	51	58.8235
		state department of the environment / natural resources / agriculture	11	116	9.48276	51	21.5686
		local parks and recreation agencies	2	116	1.72414	51	3.92157
		academic institution / university extension services	20	116	17.2414	51	39.2157
		local non-profit	0	116	0	51	0
		other	4	116	3.44828	51	7.84314
	What are the funding sources to conduct tick surveillance activities? [select all that apply]	local property taxes	23	116	19.8276	56	41.0714
		state taxes	9	116	7.75862	56	16.0714
		other type of state funding	16	116	13.7931	56	28.5714
		county taxes	13	116	11.2069	56	23.2143
		town or city taxes	4	116	3.44828	56	7.14286
		private donations	0	116	0	56	0
		surcharge on services or goods	0	116	0	56	0
		federal funds	8	116	6.89655	56	14.2857
		other	5	116	4.31034	56	8.92857
	What tick surveillance methods does your agency, or group of agencies, use to to measure the risk of tick exposure in your jurisdiction?[select all that apply]	collecting ticks from vegetation (e.g. tick dragging / flagging)	55	116	47.4138	56	98.2143
		wildlife / small mammal surveys	5	116	4.31034	56	8.92857
		tick submissions from public	23	116	19.8276	56	41.0714
		veterinary data	8	116	6.89655	56	14.2857
		deer check stations	4	116	3.44828	56	7.14286
		carbon dioxide traps	4	116	3.44828	56	7.14286
		other	4	116	3.44828	56	7.14286
	In what ways does your agency use tick surveillance data? [select all that apply]	mapping the local tick (or tickborne disease) exposure risk	32	116	27.5862	56	57.1429
		informing the public of high-risk areas for exposure to ticks and tickborne disease agents through print or digital media	34	116	29.3103	56	60.7143
		posting signage in high-use public areas	25	116	21.5517	56	44.6429
		directing tick control efforts	5	116	4.31034	56	8.92857
		evaluating tick control efforts	5	116	4.31034	56	8.92857
		research	26	116	22.4138	56	46.4286
		other	3	116	2.58621	56	5.35714
	Does your agency test the ticks it collects for human pathogens?	Yes	33	116	28.4483	56	58.9286
		No	23	116	19.8276	56	41.0714
	Who is responsible for testing the ticks your agency collects?[select all that apply]	your organization	12	116	10.3448	33	36.3636
		county-level health department	2	116	1.72414	33	6.06061
		county-level vector control	3	116	2.58621	33	9.09091
		state-level health department	11	116	9.48276	33	33.3333
		state-level vector control	5	116	4.31034	33	15.1515
		state-level department of agriculture / environment	6	116	5.17241	33	18.1818
		academic institution / university extension services	4	116	3.44828	33	12.1212
		private laboratory	0	116	0	33	0
		Centers for Disease Control and Prevention	4	116	3.44828	33	12.1212
		other	0	116	0	33	0
	What are the pathogens for which your agency tests? [select all that apply]	Anaplasma phagocytophilum	21	116	18.1034	33	63.6364
		Babesia microti	17	116	14.6552	33	51.5152
		Bourbon virus	4	116	3.44828	33	12.1212
		Colorado tick fever virus	0	116	0	33	0
		Borrelia burgdorferi	29	116	25	33	87.8788
		Borrelia miyamotoi	19	116	16.3793	33	57.5758
		Borrelia mayonii	3	116	2.58621	33	9.09091
		Ehrlichia chaffeensis	8	116	6.89655	33	24.2424
		Ehrlichia ewingii	5	116	4.31034	33	15.1515
		Ehrlichia muris eauclairensis	0	116	0	33	0
		Francisella tularensis	1	116	0.862069	33	3.0303
		Heartland virus	9	116	7.75862	33	27.2727
		Powassan virus	18	116	15.5172	33	54.5455
		Rickettsia parkeri	7	116	6.03448	33	21.2121
		Rickettsia rickettsii	11	116	9.48276	33	33.3333
		Other	5	116	4.31034	33	15.1515
	Do you want to expand your agency's capacity to use or conduct tick surveillance to measure the risk of tick exposure in your jurisdiction?	Yes	46	116	39.6552	56	82.1429
		No	10	116	8.62069	56	17.8571
	What would be most helpful to expand your agency's capacity to measure the risk of tick exposure in your jurisdiction? Please rank below choices in order of priority, with highest priority as '1' and lowest priority as '5':	funding	2.04	116	Ranking Question (N.A.)	46	Ranking Question (N.A.)
		personnel	2.57	116	Ranking Question (N.A.)	46	Ranking Question (N.A.)
		equipment	3.65	116	Ranking Question (N.A.)	46	Ranking Question (N.A.)
		standardized protocols	3.37	116	Ranking Question (N.A.)	46	Ranking Question (N.A.)
		training	3.37	116	Ranking Question (N.A.)	46	Ranking Question (N.A.)
	Please select any other potential roadblocks to the development or expansion of your agency's capacity to measure the risk of tick exposure in your jurisdiction: [select all that apply]	constrained by legislative mandate	5	116	4.31034	46	10.8696
		concerns for safety of staff	4	116	3.44828	46	8.69565
		lack of public support	2	116	1.72414	46	4.34783
		lack of administrative support	15	116	12.931	46	32.6087
		public not likely to use information	9	116	7.75862	46	19.5652
		inability to effectively disseminate information	10	116	8.62069	46	21.7391
		other	16	116	13.7931	46	34.7826
	If resources, including funding and training opportunities, were available, would your agency be interested in developing the capacity to inform the public of high-risk areas for exposure to ticks and tickborne disease agents?	Yes	50	116	43.1034	60	83.3333
		No	10	116	8.62069	60	16.6667
	What would be most helpful to expand your agency's capacity to use or conduct tick surveillance to measure the risk of tick exposure in your jurisdiction? Please rank below choices in order of priority, with highest priority as '1' and lowest priority as '5':	funding	2.53	116	Ranking Question (N.A.)	50	Ranking Question (N.A.)
		personnel	2.76	116	Ranking Question (N.A.)	50	Ranking Question (N.A.)
		equipment	3.24	116	Ranking Question (N.A.)	50	Ranking Question (N.A.)
		standardized protocols	3.31	116	Ranking Question (N.A.)	50	Ranking Question (N.A.)
		training	3.06	116	Ranking Question (N.A.)	50	Ranking Question (N.A.)
	Please select any other potential roadblocks to the development or expansion of your agency's capacity to measure the risk of tick exposure in your jurisdiction [select all that apply]	constrained by legislative mandate	10	116	8.62069	50	20
		concerns for safety of staff	10	116	8.62069	50	20
		lack of public support	8	116	6.89655	50	16
		lack of administrative support	10	116	8.62069	50	20
		public not likely to use information	10	116	8.62069	50	20
		inability to effectively disseminate information	4	116	3.44828	50	8
		other	16	116	13.7931	50	32
	If resources were available, what tick surveillance methods might your agency use?[select all that apply]	collecting ticks from vegetation (e.g. tick dragging / flagging)	40	116	34.4828	50	80
		tick submissions from public	27	116	23.2759	50	54
		veterinary data	21	116	18.1034	50	42
		other	6	116	5.17241	50	12
		do not know	8	116	6.89655	50	16
	How would your agency likely use tick surveillance data?[select all that apply]	inform the public of high-risk areas	48	116	41.3793	50	96
		inform deployment of tick control operations	26	116	22.4138	50	52
		evaluate deployed tick control	23	116	19.8276	50	46
		other	2	116	1.72414	50	4
	Why is your agency uninterested in measuring the risk of tick exposure in your jurisdiction? [select all that apply]	ticks and tickborne disease are not a priority concern in our jurisdiction	3	116	2.58621	10	30
		constrained by legislative mandate	2	116	1.72414	10	20
		concerns for safety of staff	1	116	0.862069	10	10
		lack of public support	1	116	0.862069	10	10
		lack of administrative support	2	116	1.72414	10	20
		lack of trained personnel	5	116	4.31034	10	50
		public not likely to use information	1	116	0.862069	10	10
		inability to effectively disseminate information	1	116	0.862069	10	10
		information already available elsewhere or collected by another organization	2	116	1.72414	10	20
		other	2	116	1.72414	10	20
3	Where does your agency acquire information regarding available tick control methods?[select all that apply]	scientific literature	69	114	60.5263
		county health department	16	114	14.0351
		state health department	70	114	61.4035
		Centers for Disease Control and Prevention	69	114	60.5263
		university extension services	34	114	29.8246
		academic institution	27	114	23.6842
		meetings	63	114	55.2632
		companies who produce pest management products	16	114	14.0351
		local private pest management operators	1	114	0.877193
		professional groups (e.g. ESA / AMCA / ASTHO / NACCHO)	52	114	45.614
		other	7	114	6.14035
	On average, how often does your agency deploy tick control?	multiple times per year	6	114	5.26316
		once a year	2	114	1.75439
		never	99	114	86.8421
		other	7	114	6.14035
	What, if any, tick control methods does your agency currently deploy? [select all that apply]	application of acaricides (e.g. pesticide targeting ticks) to vegetation (synthetic, biological, or natural)	11	114	9.64912	15	73.3333
		deer-targeted intervention	2	114	1.75439	15	13.3333
		rodent-targeted intervention	1	114	0.877193	15	6.66667
		habitat /or landscape management	3	114	2.63158	15	20
		other	4	114	3.50877	15	26.6667
3a(acaricides)	What types of acaricide products does your agency deploy for tick control?[select all that apply]	synthetic chemical	10	114	8.77193	11	90.9091
		natural botanical product	4	114	3.50877	11	36.3636
		entomopathogenic fungus	2	114	1.75439	11	18.1818
		other	0	114	0	11	0
	What are the funding sources for your agency's acaricide applications?	local property taxes	4	114	3.50877	11	36.3636
		state taxes	4	114	3.50877	11	36.3636
		county taxes	5	114	4.38596	11	45.4545
		town or city taxes	1	114	0.877193	11	9.09091
		private donations	0	114	0	11	0
		surcharge on services or goods	0	114	0	11	0
		federal funds	1	114	0.877193	11	9.09091
		other	2	114	1.75439	11	18.1818
	Do acaricide applications target private property, public property, or both?	private property	3	114	2.63158	11	27.2727
		public property	6	114	5.26316	11	54.5455
		both private public properties	2	114	1.75439	11	18.1818
	What triggers your agency to apply acaricides on public property?[select all that apply]	response to tick surveillance data	3	114	2.63158	11	27.2727
		response to human case data	1	114	0.877193	11	9.09091
		ongoing program deployed at predetermined sites	0	114	0	11	0
		based on public complaint or request	3	114	2.63158	11	27.2727
		other	3	114	2.63158	11	27.2727
	What type(s) of public property does your agency target for acaricide application(s)?[select all that apply]	parks	7	114	6.14035	11	63.6364
		picnic areas	4	114	3.50877	11	36.3636
		community centers	2	114	1.75439	11	18.1818
		school grounds	1	114	0.877193	11	9.09091
		forested areas	4	114	3.50877	11	36.3636
		campgrounds	1	114	0.877193	11	9.09091
		summer camps	1	114	0.877193	11	9.09091
		golf course	0	114	0	11	0
		other	2	114	1.75439	11	18.1818
	How does your agency evaluate the efficacy of acaricide applications?[select all that apply]	reduction of tick density based on surveillance (e.g. tick flagging / dragging)	10	114	8.77193	11	90.9091
		reduction in ticks submitted by the public	1	114	0.877193	11	9.09091
		reduction in public complaints or service requests	4	114	3.50877	11	36.3636
		reduction in human tickborne disease cases	1	114	0.877193	11	9.09091
		other evaluation metric	1	114	0.877193	11	9.09091
		unfamiliar with evaluation methods	0	114	0	11	0
		no evaluation	1	114	0.877193	11	9.09091
	Do you want to expand your agency's capacity to apply acaricides on private property?	Yes	1	114	0.877193	11	9.09091
		No	10	114	8.77193	11	90.9091
	What would be most helpful to expand your agency's capacity to apply acaricides on private property? Please rank below choices in order of priority, with highest priority as '1' and lowest priority as '5'	funding	1	114	Ranking Question (N.A.)	1	Ranking Question (N.A.)
		personnel	2	114	Ranking Question (N.A.)	1	Ranking Question (N.A.)
		equipment	3	114	Ranking Question (N.A.)	1	Ranking Question (N.A.)
		standardized protocols	4	114	Ranking Question (N.A.)	1	Ranking Question (N.A.)
		training	5	114	Ranking Question (N.A.)	1	Ranking Question (N.A.)
	Please select any other potential roadblocks to the development or expansion of your agency's capacity to apply acaricides to private property.[select all that apply]	constrained by legislative mandate	0	114	0	1	0
		concerns for safety of staff	0	114	0	1	0
		public perceptions of environmental concerns	0	114	0	1	0
		public perceptions of personal/family health concerns	0	114	0	1	0
		limited evidence of control efficacy	0	114	0	1	0
		lack of administrative support	0	114	0	1	0
		public not likely to use information	0	114	0	1	0
		high risk areas protected under federal and state regulation	0	114	0	1	0
		local / state / federal agency concern with effects on wildlife population / health	0	114	0	1	0
		other	1	114	0.877193	1	100
	Do you want to expand your agency's capacity to apply acaricides on public property?	Yes	6	114	5.26316	11	54.5455
		No	5	114	4.38596	11	45.4545
	What would be most helpful to expand your agency's capacity to apply acaricides on public property? Please rank below choices in order of priority, with highest priority as '1' and lowest priority as '5':	funding	2.8	114	Ranking Question (N.A.)	5	Ranking Question (N.A.)
		personnel	3	114	Ranking Question (N.A.)	5	Ranking Question (N.A.)
		equipment	3.4	114	Ranking Question (N.A.)	5	Ranking Question (N.A.)
		standardized protocols	3.6	114	Ranking Question (N.A.)	5	Ranking Question (N.A.)
		training	2.2	114	Ranking Question (N.A.)	5	Ranking Question (N.A.)
	Please select any other potential roadblocks to the development or expansion of your agency's capacity to apply acaricides to public property.[select all that apply]	constrained by legislative mandate	1	114	0.877193	5	20
		concerns for safety of staff	0	114	0	5	0
		public perceptions of environmental concerns	4	114	3.50877	5	80
		public perceptions of personal/family health concerns	3	114	2.63158	5	60
		limited evidence of control efficacy	1	114	0.877193	5	20
		lack of administrative support	1	114	0.877193	5	20
		public not likely to use information	1	114	0.877193	5	20
		high risk areas protected under federal and state regulation	1	114	0.877193	5	20
		local / state / federal agency concern with effects on wildlife population / health	1	114	0.877193	5	20
		other	0	114	0	5	0
	If resources, including funding and training opportunities, were available, would your agency be interested in developing the capacity to apply acaricides to control ticks?	Yes	73	114	64.0351	103	70.8738
		No	30	114	26.3158	103	29.1262
	If your agency were to apply acaricides for tick control, what type(s) of public property would be most feasible for your agency to target?[select all that apply]	parks	71	114	62.2807	73	97.2603
		picnic areas	39	114	34.2105	73	53.4247
		community centers	23	114	20.1754	73	31.5068
		school grounds	22	114	19.2982	73	30.137
		forested areas	34	114	29.8246	73	46.5753
		campgrounds	39	114	34.2105	73	53.4247
		summer camps	24	114	21.0526	73	32.8767
		golf course	21	114	18.4211	73	28.7671
		other	10	114	8.77193	73	13.6986
	If your agency were to apply acaricides, would it treat private property?	Yes	22	114	19.2982	73	30.137
		No	51	114	44.7368	73	69.863
	What would be most helpful to expand your agency's capacity to apply acaricides? Please rank below choices in order of priority, with highest priority as '1' and lowest priority as '5'	funding	2.21	114	Ranking Question (N.A.)	73	Ranking Question (N.A.)
		personnel	2.95	114	Ranking Question (N.A.)	73	Ranking Question (N.A.)
		equipment	3.27	114	Ranking Question (N.A.)	73	Ranking Question (N.A.)
		standardized protocols	3.18	114	Ranking Question (N.A.)	73	Ranking Question (N.A.)
		training	3.39	114	Ranking Question (N.A.)	73	Ranking Question (N.A.)
	Please select any other potential roadblocks to the development or expansion of your agency's capacity to apply acaricides.[select all that apply]	constrained by legislative mandate	17	114	14.9123	73	23.2877
		concerns for safety of staff	15	114	13.1579	73	20.5479
		public perceptions of environmental concerns	49	114	42.9825	73	67.1233
		public perceptions of personal/family health concerns	38	114	33.3333	73	52.0548
		limited evidence of control efficacy	36	114	31.5789	73	49.3151
		lack of administrative support	17	114	14.9123	73	23.2877
		public not likely to use information	7	114	6.14035	73	9.58904
		high risk areas protected under federal and state regulation	19	114	16.6667	73	26.0274
		local / state / federal agency concern with effects on wildlife population / health	33	114	28.9474	73	45.2055
		other	5	114	4.38596	73	6.84932
	Why is your agency uninterested in applying acaricides?[select all that apply]	ticks and tickborne disease are not a priority concern in our jurisdiction	6	114	5.26316	30	20
		constrained by legislative mandate	4	114	3.50877	30	13.3333
		concerns for safety of staff	3	114	2.63158	30	10
		public perceptions of environmental concerns	8	114	7.01754	30	26.6667
		public perceptions of personal/family health concerns	3	114	2.63158	30	10
		limited evidence of control efficacy	7	114	6.14035	30	23.3333
		lack of administrative support	7	114	6.14035	30	23.3333
		lack of trained personnel	13	114	11.4035	30	43.3333
		local / state / federal agency concern with effects on wildlife population / health	5	114	4.38596	30	16.6667
		other	10	114	8.77193	30	33.3333
3b (rodent-targeted)	What rodent-targeted tick control methods does your agency deploy?[select all that apply]	damminix tick tubes	0	111	0	1	0
		thermacell tick tubes	0	111	0	1	0
		select TCS bait boxes	1	111	0.900901	1	100
		other	0	111	0	1	0
	What are the funding sources for your agency's rodent-targeted tick control activities?[select all that apply]	local property taxes	0	111	0	1	0
		state taxes	0	111	0	1	0
		county taxes	0	111	0	1	0
		town or city taxes	0	111	0	1	0
		private donations	0	111	0	1	0
		surcharge on services or goods	0	111	0	1	0
		federal funds	1	111	0.900901	1	100
		other	0	111	0	1	0
	Does your agency target private property, public property, or both, when deploying rodent-targeted tick control?	private property	1	111	0.900901	1	100
		public property	0	111	0	1	0
		both private public properties	0	111	0	1	0
	What triggers your agency to deploy rodent-targeted tick control on public property?[select all that apply]	in response to tick surveillance data	0	111	0	#DIV/0!	#DIV/0!
		in response to human case data	0	111	0	#DIV/0!	#DIV/0!
		ongoing program deployed at predetermined sites	0	111	0	#DIV/0!	#DIV/0!
		based on public complaint or request	0	111	0	#DIV/0!	#DIV/0!
		other	0	111	0	#DIV/0!	#DIV/0!
	What triggers your agency to deploy rodent-targeted tick control on private property?[select all that apply]	in response to tick surveillance data	0	111	0	1	0
		in response to human case data	0	111	0	1	0
		ongoing program deployed at predetermined sites	0	111	0	1	0
		landowner request	0	111	0	1	0
		other	1	111	0.900901	1	100
	What type(s) of public property does your agency target when using rodent-targeted tick control?[select all that apply]	parks	0	111	0	#DIV/0!	#DIV/0!
		picnic areas	0	111	0	#DIV/0!	#DIV/0!
		community centers	0	111	0	#DIV/0!	#DIV/0!
		school grounds	0	111	0	#DIV/0!	#DIV/0!
		forested areas	0	111	0	#DIV/0!	#DIV/0!
		campgrounds	0	111	0	#DIV/0!	#DIV/0!
		summer camps	0	111	0	#DIV/0!	#DIV/0!
		golf course	0	111	0	#DIV/0!	#DIV/0!
		other	0	111	0	#DIV/0!	#DIV/0!
	How does your agency evaluate the efficacy of rodent-targeted tick control?[select all that apply]	reduction of tick density based on surveillance (e.g. tick flagging / dragging)	1	111	0.900901	1	100
		reduction in ticks submitted by the public	0	111	0	1	0
		reduction in public complaints or service requests	0	111	0	1	0
		reduction in human tickborne disease cases	0	111	0	1	0
		other evaluation metric	1	111	0.900901	1	100
		unfamiliar with evaluation methods	0	111	0	1	0
		no evaluation	0	111	0	1	0
	Do you want to expand your agency's capacity to deploy rodent-targeted tick control on private property?	Yes	1	111	0.900901	1	100
		No	0	111	0	1	0
	What would be most helpful to expand your agency's capacity to deploy rodent-targeted tick control on private property? Please rank below choices in order of priority, with highest priority as '1' and lowest priority as '5':	funding	1
		personnel	2
		equipment	3
		standardized protocols	4
		training	5
	Please select any other potential roadblocks to the development or expansion of your agency's capacity to deploy rodent-targeted tick control on private property.[select all that apply]	constrained by legislative mandate	0	111	0	1	0
		concerns for safety of staff	0	111	0	1	0
		public perceptions of environmental concerns	0	111	0	1	0
		public perceptions of personal/family health concerns	0	111	0	1	0
		limited evidence of control efficacy	0	111	0	1	0
		lack of administrative support	0	111	0	1	0
		public not likely to use information	0	111	0	1	0
		high risk areas protected under federal and state regulation	0	111	0	1	0
		local / state / federal agency concern with effects on wildlife	0	111	0	1	0
		other	1	111	0.900901	1	100
	Do you want to expand your agency's capacity to deploy rodent-targeted tick control on public property?	Yes	0	111	0	1	0
		No	1	111	0.900901	1	100
	What would be most helpful to expand your agency's capacity to deploy rodent-targeted tick control on public property? Please rank below choices in order of priority, with highest priority as '1' and lowest priority as '5'	funding	NA	111	Ranking Question (N.A.)	0	Ranking Question (N.A.)
		personnel	NA	111	Ranking Question (N.A.)	0	Ranking Question (N.A.)
		equipment	NA	111	Ranking Question (N.A.)	0	Ranking Question (N.A.)
		standardized protocols	NA	111	Ranking Question (N.A.)	0	Ranking Question (N.A.)
		training	NA	111	Ranking Question (N.A.)	0	Ranking Question (N.A.)
	Please select any other potential roadblocks to the development or expansion of your agency's capacity to deploy rodent-targeted tick control on public property.[select all that apply]	constrained by legislative mandate	NA	111	NA	0	NA
		concerns for safety of staff	NA	111	NA	0	NA
		public perceptions of environmental concerns	NA	111	NA	0	NA
		public perceptions of personal/family health concerns	NA	111	NA	0	NA
		limited evidence of control efficacy	NA	111	NA	0	NA
		lack of administrative support	NA	111	NA	0	NA
		public not likely to use information	NA	111	NA	0	NA
		high risk areas protected under federal and state regulation	NA	111	NA	0	NA
		local / state / federal agency concern with effects on wildlife population	NA	111	NA	0	NA
		other	NA	111	NA	0	NA
	If resources, including funding and training opportunities, were available, would your agency be interested in developing the capacity to deploy rodent-targeted tick control?	Yes	64	111	57.6577	110	58.1818
		No	46	111	41.4414	110	41.8182
	If your agency were to deploy rodent-targeted tick control, what type(s) of public property would be most feasible for your agency to target?	parks	61	111	54.955	63	96.8254
		picnic areas	40	111	36.036	63	63.4921
		community centers	21	111	18.9189	63	33.3333
		school grounds	17	111	15.3153	63	26.9841
		forested areas	35	111	31.5315	63	55.5556
		campgrounds	31	111	27.9279	63	49.2063
		summer camps	20	111	18.018	63	31.746
		golf course	15	111	13.5135	63	23.8095
		other	4	111	3.6036	63	6.34921
	If your agency were to deploy rodent-targeted tick control, would it treat private property?	Yes	21	111	18.9189	63	33.3333
		No	42	111	37.8378	63	66.6667
	What would be most helpful to expand your agency's capacity to deploy rodent-targeted tick control? Please rank below choices in order of priority, with highest priority as '1' and lowest priority as '5':	funding	2.33	111	Ranking Question (N.A.)	63	Ranking Question (N.A.)
		personnel	2.8	111	Ranking Question (N.A.)	63	Ranking Question (N.A.)
		equipment	3.44	111	Ranking Question (N.A.)	63	Ranking Question (N.A.)
		standardized protocols	3.32	111	Ranking Question (N.A.)	63	Ranking Question (N.A.)
		training	3.1	111	Ranking Question (N.A.)	63	Ranking Question (N.A.)
	Please select any other potential roadblocks to the development or expansion of your agency's capacity to deploy rodent-targeted tick control.[select all that apply]	constrained by legislative mandate	11	111	9.90991	63	17.4603
		concerns for safety of staff	15	111	13.5135	63	23.8095
		public perceptions of environmental concerns	35	111	31.5315	63	55.5556
		public perceptions of personal/family health concerns	28	111	25.2252	63	44.4444
		limited evidence of control efficacy	27	111	24.3243	63	42.8571
		lack of administrative support	13	111	11.7117	63	20.6349
		public not likely to use information	7	111	6.30631	63	11.1111
		high risk areas protected under federal and state regulation	12	111	10.8108	63	19.0476
		local / state / federal agency concern with effects on wildlife population / health	25	111	22.5225	63	39.6825
		other	5	111	4.5045	63	7.93651
	Why is your agency uninterested in deploying rodent-targeted tick control?[select all that apply]	ticks and tickborne disease are not a priority concern in our jurisdiction	6	111	5.40541	46	13.0435
		constrained by legislative mandate	5	111	4.5045	46	10.8696
		concerns for safety of staff	5	111	4.5045	46	10.8696
		local / state / federal agency concern with effects on wildlife population / health	3	111	2.7027	46	6.52174
		public perceptions of environmental concerns	5	111	4.5045	46	10.8696
		public perceptions of personal/family health concerns	3	111	2.7027	46	6.52174
		limited evidence of control efficacy	9	111	8.10811	46	19.5652
		lack of administrative support	9	111	8.10811	46	19.5652
		lack of trained personnel	23	111	20.7207	46	50
		other	16	111	14.4144	46	34.7826
3c (Habitat and Landscape Modification)	What habitat or landscape modification tick control methods does your agency deploy?[select all that apply]	mowing	0	110	0	3	0
		brush clearing	1	110	0.909091	3	33.3333
		leaf litter removal	2	110	1.81818	3	66.6667
		xeric borders along high-risk tick habitat	1	110	0.909091	3	33.3333
		burning	0	110	0	3	0
		other	1	110	0.909091	3	33.3333
	What are the funding sources for your agency's habitat or landscape management tick control? [select all that apply]	local property taxes	2	110	1.81818	3	66.6667
		state taxes	0	110	0	3	0
		county taxes	0	110	0	3	0
		town or city taxes	0	110	0	3	0
		private donations	0	110	0	3	0
		surcharge on services or goods	0	110	0	3	0
		federal funds	1	110	0.909091	3	33.3333
		other	0	110	0	3	0
	Does your agency deploy habitat or landscape management tick control on private or public properties, or both?	private property	1	110	0.909091	3	33.3333
		public property	1	110	0.909091	3	33.3333
		both private and public properties	1	110	0.909091	3	33.3333
	What triggers your agency to deploy habitat or landscape management tick control on public property? [select all that apply]	in response to tick surveillance data	2	110	1.81818	2	100
		in response to human case data	1	110	0.909091	2	50
		ongoing program deployed at predetermined sites	0	110	0	2	0
		based on public complaint or request	0	110	0	2	0
		other	0	110	0	2	0
	What triggers your agency to deploy habitat or landscape management tick control on private property? [select all that apply]	in response to tick surveillance data	1	110	0.909091	2	50
		in response to human case data	0	110	0	2	0
		ongoing program deployed at predetermined sites	0	110	0	2	0
		landowner request	0	110	0	2	0
		other	1	110	0.909091	2	50
	On what type(s) of public space(s) does your agency deploy habitat or landscape management tick control? [select all that apply]	parks	2	110	1.81818	2	100
		picnic areas	1	110	0.909091	2	50
		community centers	0	110	0	2	0
		school grounds	0	110	0	2	0
		forested areas	1	110	0.909091	2	50
		campgrounds	1	110	0.909091	2	50
		summer camps	0	110	0	2	0
		golf course	0	110	0	2	0
		other	1	110	0.909091	2	50
	How does your agency evaluate the efficacy of habitat or landscape management tick control? [select all that apply]	reduction of tick density based on surveillance (e.g. tick flagging / dragging)	3	110	2.72727	3	100
		reduction in ticks submitted by the public	0	110	0	3	0
		reduction in public complaints or service requests	0	110	0	3	0
		reduction in human tickborne disease cases	0	110	0	3	0
		other evaluation metric	0	110	0	3	0
		unfamiliar with evaluation methods	0	110	0	3	0
		no evaluation	0	110	0	3	0
	Do you want to expand your agency's capacity to deploy habitat or landscape management tick control on private properties?	Yes	0	110	0	3	0
		No	3	110	2.72727	3	100
	What would be most helpful to expand your agency's capacity to deploy habitat or landscape management tick control on private properties? Please rank below choices in order of priority, with highest priority as '1' and lowest priority as '5'	funding	NA	110	Ranking Question (N.A.)	0	Ranking Question (N.A.)
		personnel	NA	110	Ranking Question (N.A.)	0	Ranking Question (N.A.)
		equipment	NA	110	Ranking Question (N.A.)	0	Ranking Question (N.A.)
		standardized protocols	NA	110	Ranking Question (N.A.)	0	Ranking Question (N.A.)
		training	NA	110	Ranking Question (N.A.)	0	Ranking Question (N.A.)
	Please select any other potential roadblocks to the development or expansion of your agency's capacity to deploy habitat or landscape management tick control on private property.[select all that apply]	constrained by legislative mandate	NA	110	NA	0	NA
		concerns for safety of staff	NA	110	NA	0	NA
		public perceptions of environmental concerns	NA	110	NA	0	NA
		public perceptions of personal/family health concerns	NA	110	NA	0	NA
		limited evidence of control efficacy	NA	110	NA	0	NA
		lack of administrative support	NA	110	NA	0	NA
		public not likely to use information	NA	110	NA	0	NA
		high risk areas protected under federal and state regulation	NA	110	NA	0	NA
		other	NA	110	NA	0	NA
	Do you want to expand your agency's capacity to deploy habitat or landscape management tick control on public property?	Yes	0	110	0	3	0
		No	3	110	2.72727	3	100
	What would be most helpful to expand your agency's capacity to use habitat or landscape management tick control methods on public properties or lands? Please rank below choices in order of priority, with highest priority as '1' and lowest priority as '5':	funding	NA	110	Ranking Question (N.A.)	0	Ranking Question (N.A.)
		personnel	NA	110	Ranking Question (N.A.)	0	Ranking Question (N.A.)
		equipment	NA	110	Ranking Question (N.A.)	0	Ranking Question (N.A.)
		standardized protocols	NA	110	Ranking Question (N.A.)	0	Ranking Question (N.A.)
		training	NA	110	Ranking Question (N.A.)	0	Ranking Question (N.A.)
	Please select any other potential roadblocks to the development or expansion of your agency's capacity to deploy habitat or landscape management tick control on public property.[select all that apply]	constrained by legislative mandate	NA	110	NA	0	NA
		concerns for safety of staff	NA	110	NA	0	NA
		public perceptions of environmental concerns	NA	110	NA	0	NA
		public perceptions of personal/family health concerns	NA	110	NA	0	NA
		limited evidence of control efficacy	NA	110	NA	0	NA
		lack of administrative support	NA	110	NA	0	NA
		public not likely to use information	NA	110	NA	0	NA
		high risk areas protected under federal and state regulation	NA	110	NA	0	NA
		other	NA	110	NA	0	NA
	If resources, including funding and training opportunities, were available, would your agency be interested in developing the capacity to deploy habitat or landscape management tick control?	Yes	53	110	48.1818	107	49.5327
		No	54	110	49.0909	107	50.4673
	If your agency were to deploy habitat or landscape management tick control, what type(s) of public space(s) would be most feasible for your agency to target?[select all that apply]	parks	53	110	48.1818	53	100
		picnic areas	36	110	32.7273	53	67.9245
		community centers	18	110	16.3636	53	33.9623
		school grounds	19	110	17.2727	53	35.8491
		forested areas	28	110	25.4545	53	52.8302
		campgrounds	28	110	25.4545	53	52.8302
		summer camps	20	110	18.1818	53	37.7358
		golf course	14	110	12.7273	53	26.4151
		other	5	110	4.54545	53	9.43396
	If your agency were to deploy habitat or landscape management tick control, would it target private properties?	Yes	14	110	12.7273	53	26.4151
		No	39	110	35.4545	53	73.5849
	What would be most helpful to expand your agency's capacity to deploy habitat or landscape management tick control? Please rank below choices in order of priority, with highest priority as '1' and lowest priority as '5'	funding	2.32	110	Ranking Question (N.A.)	53	Ranking Question (N.A.)
		personnel	3.02	110	Ranking Question (N.A.)	53	Ranking Question (N.A.)
		equipment	3.28	110	Ranking Question (N.A.)	53	Ranking Question (N.A.)
		standardized protocols	3.28	110	Ranking Question (N.A.)	53	Ranking Question (N.A.)
		training	3.09	110	Ranking Question (N.A.)	53	Ranking Question (N.A.)
	Please select any other potential roadblocks to the development or expansion of your agency's capacity to deploy habitat or landscape management tick control.[select all that apply]	constrained by legislative mandate	13	110	11.8182	53	24.5283
		concerns for safety of staff	7	110	6.36364	53	13.2075
		public perceptions of environmental concerns	23	110	20.9091	53	43.3962
		public perceptions of personal/family health concerns	13	110	11.8182	53	24.5283
		limited evidence of control efficacy	12	110	10.9091	53	22.6415
		lack of administrative support	18	110	16.3636	53	33.9623
		public not likely to use information	6	110	5.45455	53	11.3208
		high risk areas protected under federal and state regulation	13	110	11.8182	53	24.5283
		other	10	110	9.09091	53	18.8679
	Why is your agency uninterested in deploying habitat or landscape management tick control?[select all that apply]	ticks and tickborne disease are not a priority concern in our jurisdiction	4	110	3.63636	54	7.40741
		constrained by legislative mandate	3	110	2.72727	54	5.55556
		concerns for safety of staff	4	110	3.63636	54	7.40741
		public perceptions of environmental concerns	4	110	3.63636	54	7.40741
		public perceptions of personal/family health concerns	1	110	0.909091	54	1.85185
		limited evidence of control efficacy	7	110	6.36364	54	12.963
		lack of administrative support	11	110	10	54	20.3704
		lack of trained personnel	23	110	20.9091	54	42.5926
		other	25	110	22.7273	54	46.2963
3d (Deer-targeted interventions)	What deer-targeted tick control methods does your agency deploy?[select all that apply]	deer removal	2	109	1.83486	2	100
		deer reproductive control	0	109	0	2	0
		4-poster for topical application of acaricide to deer	1	109	0.917431	2	50
		deer fencing	0	109	0	2	0
		planting plants unpalatable to deer	0	109	0	2	0
		other	1	109	0.917431	2	50
	What are the funding sources for your agency's deer-targeted tick control?[select all that apply]	local property taxes	0	109	0	2	0
		state taxes	0	109	0	2	0
		county taxes	0	109	0	2	0
		town or city taxes	1	109	0.917431	2	50
		private donations	0	109	0	2	0
		surcharge on services or goods	0	109	0	2	0
		federal funds	1	109	0.917431	2	50
		other	0	109	0	2	0
	What triggers your agency to deploy deer-targeted tick control on public property?[select all that apply]	in response to tick surveillance data	0	109	0	2	0
		in response to human case data	0	109	0	2	0
		ongoing program deployed at predetermined sites	1	109	0.917431	2	50
		based on public complaint or request	1	109	0.917431	2	50
		other	1	109	0.917431	2	50
	What type(s) of public property does your agency target to deploy deer-targeted tick control?[select all that apply]	parks	1	109	0.917431	2	50
		picnic areas	1	109	0.917431	2	50
		community centers	0	109	0	2	0
		school grounds	0	109	0	2	0
		forested areas	2	109	1.83486	2	100
		campgrounds	0	109	0	2	0
		summer camps	0	109	0	2	0
		golf course	1	109	0.917431	2	50
		other	0	109	0	2	0
	Does your agency target private property when deploying deer-targeted tick control?	Yes	2	109	1.83486	2	100
		No	0	109	0	2	0
	What triggers your agency to deploy deer-targeted tick control on private property?[select all that apply]	landowner request	1	109	0.917431	2	50
		according to field surveillance data	0	109	0	2	0
		according to human case data	0	109	0	2	0
		other	1	109	0.917431	2	50
	How does your agency evaluate the efficacy of deer-targeted tick control?[select all that apply]	reduction of tick density based on surveillance (e.g. tick flagging / dragging)	2	109	1.83486	2	100
		reduction in ticks submitted by the public	0	109	0	2	0
		reduction in public complaints or service requests	1	109	0.917431	2	50
		reduction in human tickborne disease cases	0	109	0	2	0
		other evaluation metric	1	109	0.917431	2	50
		unfamiliar with evaluation methods	0	109	0	2	0
		no evaluation	0	109	0	2	0
	Do you want to expand your agency's capacity to deploy deer-targeted tick control on public property?	Yes	1	109	0.917431	2	50
		No	1	109	0.917431	2	50
	What would be most helpful to expand your agency's capacity to deploy deer-targeted tick control? Please rank below choices in order of priority, with highest priority as '1' and lowest priority as '5':	funding	1	109	Ranking Question (N.A.)	1	Ranking Question (N.A.)
		personnel	2	109	Ranking Question (N.A.)	1	Ranking Question (N.A.)
		equipment	3	109	Ranking Question (N.A.)	1	Ranking Question (N.A.)
		standardized protocols	4	109	Ranking Question (N.A.)	1	Ranking Question (N.A.)
		training	5	109	Ranking Question (N.A.)	1	Ranking Question (N.A.)
	Please select any other potential roadblocks to the development or expansion of your agency's capacity to deploy deer-targeted tick control.[select all that apply]	concerns for safety of staff	0	109	0	1	0
		public perceptions of environmental concerns	0	109	0	1	0
		public perceptions of personal/family health concerns	1	109	0.917431	1	100
		limited evidence of control efficacy	0	109	0	1	0
		lack of administrative support	0	109	0	1	0
		public not likely to use information	0	109	0	1	0
		high risk areas protected under federal and state regulation	0	109	0	1	0
		local / state / federal agency concern with effects on wildlife population / health	0	109	0	1	0
		other	1	109	0.917431	1	100
	If resources, including funding and training opportunities, were available, would your agency be interested in developing the capacity to deploy deer-targeted tick control?	Yes	46	109	42.2018	107	42.9907
		No	61	109	55.9633	107	57.0093
	If your agency were to deploy deer-targeted tick control, what type(s) of public property would be most feasible for your agency to target?[select all that apply]	parks	42	109	38.5321	46	91.3043
		picnic areas	26	109	23.8532	46	56.5217
		community centers	7	109	6.42202	46	15.2174
		school grounds	7	109	6.42202	46	15.2174
		forested areas	35	109	32.1101	46	76.087
		campgrounds	24	109	22.0183	46	52.1739
		summer camps	16	109	14.6789	46	34.7826
		golf course	11	109	10.0917	46	23.913
		other	2	109	1.83486	46	4.34783
	Would your agency deploy deer-targeted tick control on private property?	Yes	13	109	11.9266	46	28.2609
		No	33	109	30.2752	46	71.7391
	What would be most helpful to expand your agency's capacity to deploy deer-targeted tick control? Please rank below choices in order of priority, with highest priority as '1' and lowest priority as '5':	funding	2.43	109	Ranking Question (N.A.)	46	Ranking Question (N.A.)
		personnel	3.04	109	Ranking Question (N.A.)	46	Ranking Question (N.A.)
		equipment	3.28	109	Ranking Question (N.A.)	46	Ranking Question (N.A.)
		standardized protocols	3.24	109	Ranking Question (N.A.)	46	Ranking Question (N.A.)
		training	3	109	Ranking Question (N.A.)	46	Ranking Question (N.A.)
	Please select any other potential roadblocks to the development or expansion of your agency's capacity to deploy deer-targeted tick control.[select all that apply]	constrained by legislative mandate	11	109	10.0917	46	23.913
		concerns for safety of staff	7	109	6.42202	46	15.2174
		public perceptions of environmental concerns	25	109	22.9358	46	54.3478
		public perceptions of personal/family health concerns	13	109	11.9266	46	28.2609
		limited evidence of control efficacy	12	109	11.0092	46	26.087
		lack of administrative support	12	109	11.0092	46	26.087
		public not likely to use information	4	109	3.66972	46	8.69565
		high risk areas protected under federal and state regulation	12	109	11.0092	46	26.087
		local / state / federal agency concern with effects on wildlife population / health	23	109	21.1009	46	50
		other	5	109	4.58716	46	10.8696
	Why is your agency uninterested in deploying deer-targeted tick control?[select all that apply]	ticks and tickborne disease are not a priority concern in our jurisdiction	5	109	4.58716	61	8.19672
		constrained by legislative mandate	8	109	7.33945	61	13.1148
		concerns for safety of staff	4	109	3.66972	61	6.55738
		local / state / federal agency concern with effects on wildlife population / health	12	109	11.0092	61	19.6721
		public perceptions of environmental concerns	10	109	9.17431	61	16.3934
		public perceptions of personal/family health concerns	6	109	5.50459	61	9.83607
		limited evidence of control efficacy	8	109	7.33945	61	13.1148
		lack of administrative support	12	109	11.0092	61	19.6721
		lack of trained personnel	25	109	22.9358	61	40.9836
		other	27	109	24.7706	61	44.2623
4	Does your agency provide guidance to deploy tick control on private, residential properties through educational materials or site visits in your jurisdiction?	Yes	43	107	40.1869
		No	64	107	59.8131
	Is there another agency or group that provides guidance to deploy tick control on private, residential properties through educational materials or site visits in your jurisdiction?	Yes	40	107	37.3832
		No	67	107	62.6168
	What other groups or agencies provide guidance to deploy tick control on private, residential properties through educational materials or site visits in your jurisdiction?[select all that apply]	state or local department of health	23	107	21.4953	39	58.9744
		state department of the environment / natural resources / agriculture	13	107	12.1495	39	33.3333
		local parks and recreation agencies	9	107	8.41121	39	23.0769
		university extension services	21	107	19.6262	39	53.8462
		local non-profit	1	107	0.934579	39	2.5641
		other	7	107	6.54206	39	17.9487
	What are the funding sources for your guidance to deploy tick control on private, residential properties? [select all that apply]	local property taxes	14	107	13.0841	43	32.5581
		state taxes	9	107	8.41121	43	20.9302
		county taxes	19	107	17.757	43	44.186
		town or city taxes	3	107	2.80374	43	6.97674
		private donations	0	107	0	43	0
		surcharge on services or goods	1	107	0.934579	43	2.32558
		federal funds	4	107	3.73832	43	9.30233
		other	6	107	5.60748	43	13.9535
	For what type(s) of tick control methods does your agency provide guidance to residential property owners?[select all that apply]	application of acaricides to vegetation	16	107	14.9533	43	37.2093
		deer-targeted intervention (e.g. deer fencing and botanical deterrents)	12	107	11.215	43	27.907
		rodent-targeted intervention	12	107	11.215	43	27.907
		habitat or landscape management	36	107	33.6449	43	83.7209
		other	12	107	11.215	43	27.907
	What methods does your agency currently use to communicate directly with the public?[select all that apply]	websites	34	107	31.7757	43	79.0698
		social media	28	107	26.1682	43	65.1163
		print materials	34	107	31.7757	43	79.0698
		public events	36	107	33.6449	43	83.7209
		other	3	107	2.80374	43	6.97674
	Do you want to expand your agency's capacity to provide tick control guidance to residential property owners?	Yes	34	107	31.7757	43	79.0698
		No	9	107	8.41121	43	20.9302
	What would be most helpful to expand your agency's capacity to provide tick control guidance to residential property owners? Please rank choices below in order or priority, with highest priority as '1' and lowest priority as '5'	funding	2.29	107	Ranking Question (N.A.)	34	Ranking Question (N.A.)
		personnel	2.47	107	Ranking Question (N.A.)	34	Ranking Question (N.A.)
		equipment	3.91	107	Ranking Question (N.A.)	34	Ranking Question (N.A.)
		standardized protocols	3.21	107	Ranking Question (N.A.)	34	Ranking Question (N.A.)
		training	3.12	107	Ranking Question (N.A.)	34	Ranking Question (N.A.)
	Please select any other potential roadblocks to the development or expansion of your agency's capacity to provide tick control guidance to residential property owners?[select all that apply]	constrained by legislative mandate	3	107	2.80374	34	8.82353
		concerns for safety of staff	3	107	2.80374	34	8.82353
		public perceptions of environmental concerns	13	107	12.1495	34	38.2353
		public perceptions of personal/family health concerns	10	107	9.34579	34	29.4118
		limited evidence of control efficacy	5	107	4.6729	34	14.7059
		lack of administrative support	8	107	7.47664	34	23.5294
		public not likely to use information	16	107	14.9533	34	47.0588
		inability to effectively disseminate information	5	107	4.6729	34	14.7059
		other	4	107	3.73832	34	11.7647
	If resources, including funding and training opportunities, were available, would your agency be interested in providing tick control guidance to residential property owners?	Yes	42	107	39.2523	64	65.625
		No	22	107	20.5607	64	34.375
	What would be most helpful to expand your agency's capacity to provide tick control guidance to residential property owners? Please rank choices below in order or priority, with highest priority as '1' and lowest priority as '5':	funding	2.45	107	Ranking Question (N.A.)	42	Ranking Question (N.A.)
		personnel	3.1	107	Ranking Question (N.A.)	42	Ranking Question (N.A.)
		equipment	3.57	107	Ranking Question (N.A.)	42	Ranking Question (N.A.)
		standardized protocols	3.14	107	Ranking Question (N.A.)	42	Ranking Question (N.A.)
		training	2.74	107	Ranking Question (N.A.)	42	Ranking Question (N.A.)
	Please select any other potential roadblocks to the development or expansion of your agency's capacity to provide tick control guidance to residential property owners?[select all that apply]	constrained by legislative mandate	10	107	9.34579	42	23.8095
		concerns for safety of staff	1	107	0.934579	42	2.38095
		public perceptions of environmental concerns	11	107	10.2804	42	26.1905
		public perceptions of personal/family health concerns	10	107	9.34579	42	23.8095
		limited evidence of control efficacy	5	107	4.6729	42	11.9048
		lack of administrative support	10	107	9.34579	42	23.8095
		public not likely to use information	18	107	16.8224	42	42.8571
		inability to effectively disseminate information	9	107	8.41121	42	21.4286
		other	6	107	5.60748	42	14.2857
	Why is your agency uninterested in providing tick control guidance to residential property owners?[select all that apply]	ticks and tickborne disease are not a priority concern in our jurisdiction	4	107	3.73832	22	18.1818
		constrained by legislative mandate	3	107	2.80374	22	13.6364
		concern for expanded public use of acaricides	1	107	0.934579	22	4.54545
		public perceptions of environmental concerns	2	107	1.86916	22	9.09091
		public perceptions of personal/family health concerns	2	107	1.86916	22	9.09091
		limited evidence of control efficacy	3	107	2.80374	22	13.6364
		lack of administrative support	5	107	4.6729	22	22.7273
		lack of trained personnel	14	107	13.0841	22	63.6364
		inability to effectively disseminate information	5	107	4.6729	22	22.7273
		information already available elsewhere or offered by another organization	3	107	2.80374	22	13.6364
		other	4	107	3.73832	22	18.1818
	How would your agency distribute information relevant to tick and tickborne disease exposure risks in the community, personal tick-bite prevention, and tick control guidance for residential property owners? [select all that apply]	websites	39	107	36.4486	42	92.8571
		social media	32	107	29.9065	42	76.1905
		print materials	35	107	32.7103	42	83.3333
		public events	34	107	31.7757	42	80.9524
		other	2	107	1.86916	42	4.7619
5	Does your agency assess the efficacy of tick control deployed by pest control firms or property owners on public or private property?	Yes	0	107	0
		No	107	107	100
	Is there another group or agency that assesses the efficacy of tick control deployed by pest control firms or property owners in your jurisdiction?	Yes	4	107	3.73832
		No	103	107	96.2617
	What other groups or agencies assess the efficacy of tick control deployed by tick control firms or property owners in your jurisdiction?	state or local department of health	1	107	0.934579	4	25
		state department of the environment / natural resources / agriculture	0	107	0	4	0
		local parks and recreation agencies	0	107	0	4	0
		university extension services	3	107	2.80374	4	75
		pest control firms	1	107	0.934579	4	25
		local non-profit	1	107	0.934579	4	25
		other	0	107	0	4	0
	What are the funding sources for tick control efficacy assessments?	local property taxes	NA	107	NA	0	NA
		state taxes	NA	107	NA	0	NA
		county taxes	NA	107	NA	0	NA
		town or city taxes	NA	107	NA	0	NA
		private donations	NA	107	NA	0	NA
		surcharge on services or goods	NA	107	NA	0	NA
		federal funds	NA	107	NA	0	NA
		other	NA	107	NA	0	NA
	Does your agency assess the efficacy of tick control for private land owners or pest control firms?	private landowners	NA	107	NA	0	NA
		pest control firms	NA	107	NA	0	NA
		individual residential property	NA	107	NA	0	NA
		individual public property	NA	107	NA	0	NA
		groups of residential properties	NA	107	NA	0	NA
		groups of public properties	NA	107	NA	0	NA
		high-use public spaces	NA	107	NA	0	NA
		other	NA	107	NA	0	NA
	How are efficacy assessments organized or requested? [select all that apply]	on-demand by individual residents	NA	107	NA	0	NA
		on-demand by community group	NA	107	NA	0	NA
		prescribed monitoring as determined by vector management program	NA	107	NA	0	NA
		other	NA	107	NA	0	NA
	Do you want to expand your agency's capacity to assess tick control efficacy on public property?	Yes	0	107	NA	0	NA
		No	0	107	NA	0	NA
	What would be most helpful to expand your agency's capacity to assess tick control efficacy on public property? Please rank below choices in order of priority, with highest priority as '1' and lowest priority as '5':	funding	0	107	Ranking Question (N.A.)	0	Ranking Question (N.A.)
		personnel	0	107	Ranking Question (N.A.)	0	Ranking Question (N.A.)
		equipment	0	107	Ranking Question (N.A.)	0	Ranking Question (N.A.)
		standardized protocols	0	107	Ranking Question (N.A.)	0	Ranking Question (N.A.)
		training	0	107	Ranking Question (N.A.)	0	Ranking Question (N.A.)
	Please select any other potential roadblocks to the development or expansion of your agency's capacity to assess the efficacy of tick control deployed on public property.[select all that apply]	constrained by legislative mandate	0	107	NA	0	NA
		concerns for safety of staff	0	107	NA	0	NA
		lack of public support	0	107	NA	0	NA
		lack of administrative support	0	107	NA	0	NA
		public not likely to use information	0	107	NA	0	NA
		inability to effectively disseminate information	0	107	NA	0	NA
		other	0	107	NA	0	NA
	Do you want to expand your agency's capacity to assess tick control efficacy on private, residential property?	Yes	0	107	NA	0	NA
		No	0	107	NA	0	NA
	What would be most helpful to expand your agency's capacity to assess tick control efforts on private, residential property? Please rank choices below in order of priority, with highest priority as '1' and lowest priority as '5':	funding	0	107	Ranking Question (N.A.)	0	Ranking Question (N.A.)
		personnel	0	107	Ranking Question (N.A.)	0	Ranking Question (N.A.)
		equipment	0	107	Ranking Question (N.A.)	0	Ranking Question (N.A.)
		standardized protocols	0	107	Ranking Question (N.A.)	0	Ranking Question (N.A.)
		training	0	107	Ranking Question (N.A.)	0	Ranking Question (N.A.)
	Please select any other potential roadblocks to the development or expansion of your agency's capacity to assess the efficacy of tick control deployed on private, residential property.[select all that apply]	constrained by legislative mandate	0	107	NA	0	NA
		lack of public support	0	107	NA	0	NA
		lack of administrative support	0	107	NA	0	NA
		public not likely to use information	0	107	NA	0	NA
		inability to effectively disseminate this service	0	107	NA	0	NA
		other	0	107	NA	0	NA
	If resources, including funding and training opportunities, were available, would your agency be interested in assessing tick control efficacy?	Yes	48	107	44.8598
		No	59	107	55.1402
	At what scale is it realistic to conduct tick control efficacy assessments? [select all that apply]	individual residential property	17	107	15.8879	48	35.4167
		individual public property	25	107	23.3645	48	52.0833
		groups of residential properties	13	107	12.1495	48	27.0833
		groups of public properties	27	107	25.2336	48	56.25
		high-use public spaces	37	107	34.5794	48	77.0833
		other	1	107	0.934579	48	2.08333
	How would your agency organize requests for tick control efficacy assessments?[select all that apply]	on-demand by individual residents	15	107	14.0187	48	31.25
		community-organized	9	107	8.41121	48	18.75
		prescribed monitoring as determined by vector management program	40	107	37.3832	48	83.3333
		other	2	107	1.86916	48	4.16667
	What would be most helpful to expand your agency's capacity to assess tick control efforts on public property? Please rank choices below in order of priority, with highest priority as '1' and lowest priority as '5':	funding	2.17	107	Ranking Question (N.A.)	48	Ranking Question (N.A.)
		personnel	2.63	107	Ranking Question (N.A.)	48	Ranking Question (N.A.)
		equipment	3.28	107	Ranking Question (N.A.)	48	Ranking Question (N.A.)
		standardized protocols	3.5	107	Ranking Question (N.A.)	48	Ranking Question (N.A.)
		training	3.41	107	Ranking Question (N.A.)	48	Ranking Question (N.A.)
	Please select any other potential roadblocks to the development or expansion of your agency's capacity to assess the efficacy of tick control deployed on public property.[select all that apply]	constrained by legislative mandate	8	107	7.47664	48	16.6667
		lack of public support	12	107	11.215	48	25
		lack of administrative support	14	107	13.0841	48	29.1667
		public not likely to use information	7	107	6.54206	48	14.5833
		inability to effectively disseminate this service	7	107	6.54206	48	14.5833
		other	14	107	13.0841	48	29.1667
	What would be most helpful to expand your agency's capacity to assess tick control efforts on private, residential property? Please rank choices below in order of priority, with highest priority as '1' and lowest priority as '5':	funding	2.24	107	Ranking Question (N.A.)	22	Ranking Question (N.A.)
		personnel	2.71	107	Ranking Question (N.A.)	22	Ranking Question (N.A.)
		equipment	3.48	107	Ranking Question (N.A.)	22	Ranking Question (N.A.)
		standardized protocols	3.38	107	Ranking Question (N.A.)	22	Ranking Question (N.A.)
		training	3.19	107	Ranking Question (N.A.)	22	Ranking Question (N.A.)
	Please select any other potential roadblocks to the development or expansion of your agency's capacity to assess the efficacy of tick control deployed on private, residential property.[select all that apply]	constrained by legislative mandate	5	107	4.6729	22	22.7273
		lack of public support	3	107	2.80374	22	13.6364
		lack of administrative support	7	107	6.54206	22	31.8182
		public not likely to use information	4	107	3.73832	22	18.1818
		inability to effectively disseminate information	5	107	4.6729	22	22.7273
		other	5	107	4.6729	22	22.7273
	Why is your agency uninterested in assessing the efficacy of tick control deployed by property owners and pest control firms? [select all that apply]	ticks and tickborne disease are not a priority concern in our jurisdiction	9	107	8.41121	59	15.2542
		constrained by legislative mandate	8	107	7.47664	59	13.5593
		lack of public support	5	107	4.6729	59	8.47458
		lack of administrative support	12	107	11.215	59	20.339
		lack of trained personnel	26	107	24.2991	59	44.0678
		service area too large	19	107	17.757	59	32.2034
		inability to effectively disseminate information	5	107	4.6729	59	8.47458
		population in service area too large	20	107	18.6916	59	33.8983
		information already available elsewhere or collected by another organization	4	107	3.73832	59	6.77966
		other	13	107	12.1495	59	22.0339
6	Does your agency create their own educational materials (e.g. website / print / social media / public event displays) regarding personal tick bite prevention?	Yes	52	107	48.5981
		No	55	107	51.4019
	Does your agency work with a group or link to a group's information for education regarding personal tick bite prevention?	Yes	62	107	57.9439
		No	45	107	42.0561
	What sources of information does your agency work with or link to for education regarding personal tick bite prevention?[select all that apply]	Centers for Disease Control and Prevention	48	107	44.8598	62	77.4194
		university extension and outreach services	30	107	28.0374	62	48.3871
		state or local health department	52	107	48.5981	62	83.871
		professional organizations (AMCA, ASTHO, NACCHO, etc.)	20	107	18.6916	62	32.2581
		Lyme disease support groups	4	107	3.73832	62	6.45161
		other	7	107	6.54206	62	11.2903
	What are the funding sources for tick- bite prevention education? [select all that apply]	local property taxes	20	107	18.6916	52	38.4615
		state taxes	14	107	13.0841	52	26.9231
		county taxes	19	107	17.757	52	36.5385
		town or city taxes	5	107	4.6729	52	9.61538
		private donations	0	107	0	52	0
		surcharge on services or goods	0	107	0	52	0
		federal funds	4	107	3.73832	52	7.69231
		other	11	107	10.2804	52	21.1538
	What are effective ways your agency has found to distribute tick-bite prevention information? [select all that apply]	video (youtube / vimeo / tik-tok, etc.)	8	107	7.47664	52	15.3846
		social media (facebook / twitter / instagram, etc.)	40	107	37.3832	52	76.9231
		printed materials	44	107	41.1215	52	84.6154
		public forum	20	107	18.6916	52	38.4615
		radio ads	2	107	1.86916	52	3.84615
		tv ads	2	107	1.86916	52	3.84615
		billboards	4	107	3.73832	52	7.69231
		signage on city owned property	16	107	14.9533	52	30.7692
		signage on public transportation	3	107	2.80374	52	5.76923
		other	11	107	10.2804	52	21.1538
	Do you want to expand your agency's capacity to educate the public about tick-bite prevention?	Yes	42	107	39.2523	52	80.7692
		No	10	107	9.34579	52	19.2308
	What resources would be most helpful to expand your agency's capacity to educate the public about tick-bite prevention? Please rank below choices in order of priority, with highest priority as '1' and lowest priority as '5':	funding	2.14	107	Ranking Question (N.A.)	42	Ranking Question (N.A.)
		personnel	2.76	107	Ranking Question (N.A.)	42	Ranking Question (N.A.)
		access to physical educational material	3.19	107	Ranking Question (N.A.)	42	Ranking Question (N.A.)
		access to digital educational material	3.17	107	Ranking Question (N.A.)	42	Ranking Question (N.A.)
		training	3.73	107	Ranking Question (N.A.)	42	Ranking Question (N.A.)
	Please select any other potential roadblocks to the development or expansion of your agency's capacity to educate the public about personal tick-bite prevention.[select all that apply]	constrained by legislative mandate	2	107	1.86916	42	4.7619
		lack of public support	5	107	4.6729	42	11.9048
		lack of administrative support	10	107	9.34579	42	23.8095
		public not likely to use information	13	107	12.1495	42	30.9524
		inability to effectively disseminate information	15	107	14.0187	42	35.7143
		other	9	107	8.41121	42	21.4286
	If resources, including funding and training opportunities were available, would your agency be interested in developing the capacity to educate the public about personal tick-bite prevention?	Yes	43	107	40.1869	55	78.1818
		No	12	107	11.215	55	21.8182
	What resources would be most helpful to expand your agency's capacity to educate the public about tick-bite prevention? Please rank below choices in order of priority, with highest priority as '1' and lowest priority as '5':	funding	2.44	107	Ranking Question (N.A.)	43	Ranking Question (N.A.)
		personnel	2.79	107	Ranking Question (N.A.)	43	Ranking Question (N.A.)
		access to physical educational material	3	107	Ranking Question (N.A.)	43	Ranking Question (N.A.)
		access to digital educational material	3.3	107	Ranking Question (N.A.)	43	Ranking Question (N.A.)
		training	3.47	107	Ranking Question (N.A.)	43	Ranking Question (N.A.)
	Please select any other potential roadblocks to the development or expansion of your agency's capacity to educate the public about personal tick-bite prevention.[select all that apply]	constrained by legislative mandate	11	107	10.2804	43	25.5814
		lack of public support	7	107	6.54206	43	16.2791
		lack of administrative support	9	107	8.41121	43	20.9302
		public not likely to use information	10	107	9.34579	43	23.2558
		inability to effectively disseminate information	11	107	10.2804	43	25.5814
		other	8	107	7.47664	43	18.6047
	If your agency were to distribute tick-bite prevention information, that dissemination methods would you be likely to use? [select all that apply]	video (youtube / vimeo / tik-tok, etc.)	10	107	9.34579	43	23.2558
		social media (facebook / twitter / instagram, etc.)	30	107	28.0374	43	69.7674
		printed materials	40	107	37.3832	43	93.0233
		public forum	14	107	13.0841	43	32.5581
		radio ads	6	107	5.60748	43	13.9535
		tv ads	3	107	2.80374	43	6.97674
		billboards	2	107	1.86916	43	4.65116
		signage on city owned property	14	107	13.0841	43	32.5581
		signage on public transportation	1	107	0.934579	43	2.32558
		other	8	107	7.47664	43	18.6047
	Why is your agency uninterested in educating the public about personal tick-bite prevention? [select all that apply]	ticks and tickborne disease are not a priority concern in our jurisdiction	1	107	0.934579	12	8.33333
		not in agency mission statement	4	107	3.73832	12	33.3333
		lack of public support	1	107	0.934579	12	8.33333
		lack of administrative support	2	107	1.86916	12	16.6667
		public not likely to use information	1	107	0.934579	12	8.33333
		inability to effectively disseminate information	1	107	0.934579	12	8.33333
		information already available elsewhere or offered by another organization	4	107	3.73832	12	33.3333
		other	3	107	2.80374	12	25
8	If funding and resources were available to develop a comprehensive tick management program in your agency, what services would you offer? [select all that apply]	tick surveillance to identify and inform community of local areas with high risk of tick and tickborne disease exposure	95	107	88.785
		control of tick populations on private properties (e.g., acaricide application, deer-targeted intervention, rodent-targeted intervention)	16	107	14.9533
		control of tick populations on public properties or public natural lands (e.g., acaricide application, deer-targeted intervention, rodent-targeted intervention)	73	107	68.2243
		guidance for residential property owners or public property managers conducting or contracting for tick control on their property	79	107	73.8318
		tick control efficacy assessments for residential property owners or public property managers and pest control firms	31	107	28.972
		community outreach regarding tick-bite prevention and tick control methods	96	107	89.7196
	Rank the priority (1 = highest / 6 = lowest) of the services selected above for your agency's tick management program:	tick surveillance to identify and inform community of local areas with high risk of tick and tickborne disease exposure	2.01	95	Ranking Question (N.A.)
		control of tick populations on private properties (e.g., acaricide application, deer-targeted intervention, rodent-targeted intervention)	4.44	16	Ranking Question (N.A.)
		control of tick populations on public properties or public natural lands (e.g., acaricide application, deer-targeted intervention, rodent-targeted intervention)	3.22	73	Ranking Question (N.A.)
		guidance for residential property owners or public property managers conducting or contracting for tick control on their property	3.42	79	Ranking Question (N.A.)
		tick control efficacy assessments for residential property owners or public property managers and pest control firms	3.97	31	Ranking Question (N.A.)
		community outreach regarding tick-bite prevention and tick control methods	2.65	96	Ranking Question (N.A.)
	If your agency were to offer each of the services mentioned in the previous question individually, how much of an annual increase do you estimate your organization's budget would need for each service, considering increases in personnel or equipment or the need to reorganize existing staff / equipment?
	a) tick surveillance to identify and inform community of local areas with high risk of tick and tickborne disease exposure	0	5	107	4.6729	95	5.26316
		1-25%	55	107	51.4019	95	57.8947
		25-50%	14	107	13.0841	95	14.7368
		50-75%	13	107	12.1495	95	13.6842
		75-100%	4	107	3.73832	95	4.21053
		>100%	4	107	3.73832	95	4.21053
	b) control of tick populations on private properties (e.g., acaricide application, deer-targeted intervention, rodent-targeted intervention)	0	0	107	0	16	0
		1-25%	4	107	3.73832	16	25
		25-50%	4	107	3.73832	16	25
		50-75%	5	107	4.6729	16	31.25
		75-100%	1	107	0.934579	16	6.25
		>100%	2	107	1.86916	16	12.5
	c) control of tick populations on public properties or public natural lands (e.g., acaricide application, deer-targeted intervention, rodent-targeted intervention)	0	0	107	0	73	0
		1-25%	21	107	19.6262	73	28.7671
		25-50%	23	107	21.4953	73	31.5068
		50-75%	12	107	11.215	73	16.4384
		75-100%	9	107	8.41121	73	12.3288
		>100%	8	107	7.47664	73	10.9589
	d) guidance for residential property owners or public property managers conducting or contracting for tick control on their property	0	9	107	8.41121	79	11.3924
		1-25%	52	107	48.5981	79	65.8228
		25-50%	11	107	10.2804	79	13.9241
		50-75%	5	107	4.6729	79	6.32911
		75-100%	0	107	0	79	0
		>100%	2	107	1.86916	79	2.53165
	e) tick control efficacy assessments for residential property owners or public property managers and pest control firms	0	0	107	0	31	0
		1-25%	18	107	16.8224	31	58.0645
		25-50%	10	107	9.34579	31	32.2581
		50-75%	1	107	0.934579	31	3.22581
		75-100%	1	107	0.934579	31	3.22581
		>100%	1	107	0.934579	31	3.22581
	f) community outreach regarding tick-bite prevention and tick control methods	0	11	107	10.2804	96	11.4583
		1-25%	66	107	61.6822	96	68.75
		25-50%	10	107	9.34579	96	10.4167
		50-75%	5	107	4.6729	96	5.20833
		75-100%	1	107	0.934579	96	1.04167
		>100%	3	107	2.80374	96	3.125
	Do you believe your community would support a tax increase to initiate or expand a comprehensive tick management program?	Yes	22	107	20.5607
		No	85	107	79.4393
	By what percentage would current taxes or fees devoted to vector management have to be increased in order to achieve a sustainable program?		34.7	22	Sliding Scale (N.A.)
	If training in tick control operations and specific tick control methods were provided by CDC or professional organizations (e.g., ESA, AMCA), please rank the preferred training vehicles from the selection below. Please rank below choices in order of preference, with most preferred as '1' and least preferred as '6':	webinars	2.68	107	Ranking Question (N.A.)
		in-person courses including hands-on training	2.13	107	Ranking Question (N.A.)
		in-person courses without hands-on training	3.25	107	Ranking Question (N.A.)
		digital materials	3.94	107	Ranking Question (N.A.)
		mailers	5.09	107	Ranking Question (N.A.)
		pre-recorded videos	3.92	107	Ranking Question (N.A.)
	If funding and resources were available, would your agency be interested and capable of testing new or alternative tick control methods?	Yes	73	107	68.2243
		No	34	107	31.7757
