# Supplementary material for: Willingness and capacity of publicly-funded vector control programs in the USA to engage in tick management
Source: Parasit Vectors. 2024 Jul 22;17:316. doi: 10.1186/s13071-024-06400-8 (PMC11265149; doi:10.1186/s13071-024-06400-8)
Supplement: Supplementary file 3 — Supplemental Material 3. [file 13071_2024_6400_MOESM3_ESM.xlsx]

## Sheet: Sheet1
Subsection #	Question	Anwers	Answered Yes	Total	Total Percent Yes	Subset Total	Subset Percent Yes
1	What is the name of your agency?	CA	7	12	58.3333
		MI	1	12	8.33333
		OR	2	12	16.6667
		VA	1	12	8.33333
		WA	1	12	8.33333
	What is the jurisdictional level of your agency?	Regional	0	12	0
		State	0	12	0
		City	1	12	8.33333
		County	9	12	75
		Other	2	12	16.6667
	Please indicate the size of the population that your program serves:	0 - 9,999	1	12	8.33333
		10, 000 - 24,999	0	12	0
		25, 000 - 49,999	0	12	0
		50, 000 - 99,999	1	12	8.33333
		100, 000 - 249,999	2	12	16.6667
		250, 000 - 499,999	1	12	8.33333
		500, 000 - 999,999	5	12	41.6667
		1, 000,000 +	2	12	16.6667
	We encourage groups of people working within the same agency or organization to take this survey together, if possible. How many people from your organization are participating in answering this survey today?	1	10	12	83.3333
		2	1	12	8.33333
		3	1	12	8.33333
		4	0	12	0
		5	0	12	0
		>5	0	12	0
	What are the job levels, ranks, titles, or roles of the people currently answering this survey? [select all that apply]	Director	5	12	41.6667
		Supervisor	2	12	16.6667
		Superindendent	0	12	0
		Biologist	3	12	25
		Entomologist	1	12	8.33333
		Epidemiologist	0	12	0
		Technician	1	12	8.33333
		Other	1	12	8.33333
	Does your agency take direct action (e.g. pesticide application / habitat modification / biological control) to control vector populations for public health purposes?	Yes	12	12	100
		No	0	12	0
	What disease vectors or arthropod pests does your agency currently target? [select all that apply]	Ticks	1	12	8.33333
		Mosquitoes	12	12	100
		Fleas	1	12	8.33333
		Bed Bugs	0	12	0
		Other	1	12	8.33333
	What tick species does your agency target for control operations? [select all that apply]	Ixodes scapularis	0	12	0	1	0
		Ixodes pacificus	1	12	8.33333	1	100
		Dermacentor andersoni	0	12	0	1	0
		Dermacentor occidentalis	1	12	8.33333	1	100
		Dermacentor variabilis	1	12	8.33333	1	100
		Amblyomma americanum	0	12	0	1	0
		Amblyomma maculatum	0	12	0	1	0
		Haemaphysalis longicornis	0	12	0	1	0
		Rhipicephalus sanguineus	0	12	0	1	0
		other	1	12	8.33333	1	100
		do not know	0	12	0	1	0
	How important do you think ticks and tick-borne diseases are in your jurisdiction?	extremely important	0	12	0
		very important	0	12	0
		important	3	12	25
		somewhat important	8	12	66.6667
		not important	1	12	8.33333
	Has your agency faced any public or political pressure to start offering tick management services?	Yes	0	12	0
		No	12	12	100
	What are the primary sources of pressure your agency faces? [select all that apply]	public	NA	12	#VALUE!	NA	#VALUE!
		politicians (federal)	NA	12	#VALUE!	NA	#VALUE!
		politicians (state)	NA	12	#VALUE!	NA	#VALUE!
		politicians (local)	NA	12	#VALUE!	NA	#VALUE!
		federal agencies	NA	12	#VALUE!	NA	#VALUE!
		state-level agencies outside of your own	NA	12	#VALUE!	NA	#VALUE!
		county-level agencies outside of your own	NA	12	#VALUE!	NA	#VALUE!
		city-level agencies outside of your own	NA	12	#VALUE!	NA	#VALUE!
		pressure within your agency	NA	12	#VALUE!	NA	#VALUE!
		other	NA	12	#VALUE!	NA	#VALUE!
2	Does your agency directly conduct tick surveillance (e.g. tick dragging / wildlife collections / veterinary submission / public submissions) to measure the risk of tick exposure in your jurisdiction?	Yes	4	12	33.3333
		No	8	12	66.6667
	Is there another agency or group that collects tick surveillance data in your jurisdiction?	Yes	3	12	25
		No	9	12	75
	What other groups or agencies collect tick surveillance data within your jurisdiction? [select all that apply]	state or local department of health	3	12	25	3	100
		state department of the environment / natural resources / agriculture	0	12	0	3	0
		local parks and recreation agencies	0	12	0	3	0
		academic institution / university extension services	0	12	0	3	0
		local non-profit	0	12	0	3	0
		other	0	12	0	3	0
	What are the funding sources to conduct tick surveillance activities? [select all that apply]	local property taxes	4	12	33.3333	4	100
		state taxes	0	12	0	4	0
		other type of state funding	0	12	0	4	0
		county taxes	0	12	0	4	0
		town or city taxes	0	12	0	4	0
		private donations	0	12	0	4	0
		surcharge on services or goods	0	12	0	4	0
		federal funds	0	12	0	4	0
		other	1	12	8.33333	4	25
	What tick surveillance methods does your agency, or group of agencies, use to to measure the risk of tick exposure in your jurisdiction?[select all that apply]	collecting ticks from vegetation (e.g. tick dragging / flagging)	4	12	33.3333	4	100
		wildlife / small mammal surveys	1	12	8.33333	4	25
		tick submissions from public	0	12	0	4	0
		veterinary data	0	12	0	4	0
		deer check stations	0	12	0	4	0
		carbon dioxide traps	0	12	0	4	0
		other	0	12	0	4	0
	In what ways does your agency use tick surveillance data? [select all that apply]	mapping the local tick (or tickborne disease) exposure risk	3	12	25	4	75
		informing the public of high-risk areas for exposure to ticks and tickborne disease agents through print or digital media	4	12	33.3333	4	100
		posting signage in high-use public areas	3	12	25	4	75
		directing tick control efforts	0	12	0	4	0
		evaluating tick control efforts	0	12	0	4	0
		research	0	12	0	4	0
		other	0	12	0	4	0
	Does your agency test the ticks it collects for human pathogens?	Yes	4	12	33.3333	4	100
		No	0	12	0	4	0
	Who is responsible for testing the ticks your agency collects?[select all that apply]	your organization	1	12	8.33333	4	25
		county-level health department	1	12	8.33333	4	25
		county-level vector control	1	12	8.33333	4	25
		state-level health department	1	12	8.33333	4	25
		state-level vector control	0	12	0	4	0
		state-level department of agriculture / environment	0	12	0	4	0
		academic institution / university extension services	1	12	8.33333	4	25
		private laboratory	0	12	0	4	0
		Centers for Disease Control and Prevention	0	12	0	4	0
		other	0	12	0	4	0
	What are the pathogens for which your agency tests? [select all that apply]	Anaplasma phagocytophilum	0	12	0	4	0
		Babesia microti	0	12	0	4	0
		Bourbon virus	0	12	0	4	0
		Colorado tick fever virus	0	12	0	4	0
		Borrelia burgdorferi	4	12	33.3333	4	100
		Borrelia miyamotoi	2	12	16.6667	4	50
		Borrelia mayonii	0	12	0	4	0
		Ehrlichia chaffeensis	0	12	0	4	0
		Ehrlichia ewingii	0	12	0	4	0
		Ehrlichia muris eauclairensis	0	12	0	4	0
		Francisella tularensis	1	12	8.33333	4	25
		Heartland virus	0	12	0	4	0
		Powassan virus	0	12	0	4	0
		Rickettsia parkeri	0	12	0	4	0
		Rickettsia rickettsii	2	12	16.6667	4	50
		Other	0	12	0	4	0
	Do you want to expand your agency's capacity to use or conduct tick surveillance to measure the risk of tick exposure in your jurisdiction?	Yes	1	12	8.33333	4	25
		No	3	12	25	4	75
	What would be most helpful to expand your agency's capacity to measure the risk of tick exposure in your jurisdiction? Please rank below choices in order of priority, with highest priority as '1' and lowest priority as '5':	funding	4	12	Ranking Question (N.A.)	1	Ranking Question (N.A.)
		personnel	5	12	Ranking Question (N.A.)	1	Ranking Question (N.A.)
		equipment	1	12	Ranking Question (N.A.)	1	Ranking Question (N.A.)
		standardized protocols	2	12	Ranking Question (N.A.)	1	Ranking Question (N.A.)
		training	3	12	Ranking Question (N.A.)	1	Ranking Question (N.A.)
	Please select any other potential roadblocks to the development or expansion of your agency's capacity to measure the risk of tick exposure in your jurisdiction: [select all that apply]	constrained by legislative mandate	0	12	0	1	0
		concerns for safety of staff	0	12	0	1	0
		lack of public support	0	12	0	1	0
		lack of administrative support	1	12	8.33333	1	100
		public not likely to use information	1	12	8.33333	1	100
		inability to effectively disseminate information	1	12	8.33333	1	100
		other	0	12	0	1	0
	If resources, including funding and training opportunities, were available, would your agency be interested in developing the capacity to inform the public of high-risk areas for exposure to ticks and tickborne disease agents?	Yes	4	12	33.3333	8	50
		No	4	12	33.3333	8	50
	What would be most helpful to expand your agency's capacity to use or conduct tick surveillance to measure the risk of tick exposure in your jurisdiction? Please rank below choices in order of priority, with highest priority as '1' and lowest priority as '5':	funding	2.67	12	Ranking Question (N.A.)	4	Ranking Question (N.A.)
		personnel	2.33	12	Ranking Question (N.A.)	4	Ranking Question (N.A.)
		equipment	3.67	12	Ranking Question (N.A.)	4	Ranking Question (N.A.)
		standardized protocols	3.33	12	Ranking Question (N.A.)	4	Ranking Question (N.A.)
		training	3	12	Ranking Question (N.A.)	4	Ranking Question (N.A.)
	Please select any other potential roadblocks to the development or expansion of your agency's capacity to measure the risk of tick exposure in your jurisdiction [select all that apply]	constrained by legislative mandate	0	12	0	4	0
		concerns for safety of staff	1	12	8.33333	4	25
		lack of public support	2	12	16.6667	4	50
		lack of administrative support	4	12	33.3333	4	100
		public not likely to use information	2	12	16.6667	4	50
		inability to effectively disseminate information	1	12	8.33333	4	25
		other	0	12	0	4	0
	If resources were available, what tick surveillance methods might your agency use?[select all that apply]	collecting ticks from vegetation (e.g. tick dragging / flagging)	4	12	33.3333	4	100
		tick submissions from public	3	12	25	4	75
		veterinary data	3	12	25	4	75
		other	0	12	0	4	0
		do not know	0	12	0	4	0
	How would your agency likely use tick surveillance data?[select all that apply]	inform the public of high-risk areas	4	12	33.3333	4	100
		inform deployment of tick control operations	3	12	25	4	75
		evaluate deployed tick control	3	12	25	4	75
		other	1	12	8.33333	4	25
	Why is your agency uninterested in measuring the risk of tick exposure in your jurisdiction? [select all that apply]	ticks and tickborne disease are not a priority concern in our jurisdiction	4	12	33.3333	4	100
		constrained by legislative mandate	0	12	0	4	0
		concerns for safety of staff	0	12	0	4	0
		lack of public support	0	12	0	4	0
		lack of administrative support	0	12	0	4	0
		lack of trained personnel	0	12	0	4	0
		public not likely to use information	0	12	0	4	0
		inability to effectively disseminate information	0	12	0	4	0
		information already available elsewhere or collected by another organization	1	12	8.33333	4	25
		other	0	12	0	4	0
3	Where does your agency acquire information regarding available tick control methods?[select all that apply]	scientific literature	6	12	50
		county health department	1	12	8.33333
		state health department	6	12	50
		Centers for Disease Control and Prevention	8	12	66.6667
		university extension services	1	12	8.33333
		academic institution	0	12	0
		meetings	6	12	50
		companies who produce pest management products	1	12	8.33333
		local private pest management operators	0	12	0
		professional groups (e.g. ESA / AMCA / ASTHO / NACCHO)	6	12	50
		other	0	12	0
	On average, how often does your agency deploy tick control?	multiple times per year	0	12	0
		once a year	0	12	0
		never	12	12	100
		other	0	12	0
	What, if any, tick control methods does your agency currently deploy? [select all that apply]	application of acaricides (e.g. pesticide targeting ticks) to vegetation (synthetic, biological, or natural)	NA	12	#VALUE!	NA	#VALUE!
		deer-targeted intervention	NA	12	#VALUE!	NA	#VALUE!
		rodent-targeted intervention	NA	12	#VALUE!	NA	#VALUE!
		habitat /or landscape management	NA	12	#VALUE!	NA	#VALUE!
		other	NA	12	#VALUE!	NA	#VALUE!
3a(acaricides)	What types of acaricide products does your agency deploy for tick control?[select all that apply]	synthetic chemical	NA	12	#VALUE!	NA	#VALUE!
		natural botanical product	NA	12	#VALUE!	NA	#VALUE!
		entomopathogenic fungus	NA	12	#VALUE!	NA	#VALUE!
		other	NA	12	#VALUE!	NA	#VALUE!
	What are the funding sources for your agency's acaricide applications?	local property taxes	NA	12	#VALUE!	NA	#VALUE!
		state taxes	NA	12	#VALUE!	NA	#VALUE!
		county taxes	NA	12	#VALUE!	NA	#VALUE!
		town or city taxes	NA	12	#VALUE!	NA	#VALUE!
		private donations	NA	12	#VALUE!	NA	#VALUE!
		surcharge on services or goods	NA	12	#VALUE!	NA	#VALUE!
		federal funds	NA	12	#VALUE!	NA	#VALUE!
		other	NA	12	#VALUE!	NA	#VALUE!
	Do acaricide applications target private property, public property, or both?	private property	NA	12	#VALUE!	NA	#VALUE!
		public property	NA	12	#VALUE!	NA	#VALUE!
		both private public properties	NA	12	#VALUE!	NA	#VALUE!
	What triggers your agency to apply acaricides on public property?[select all that apply]	response to tick surveillance data	NA	12	#VALUE!	NA	#VALUE!
		response to human case data	NA	12	#VALUE!	NA	#VALUE!
		ongoing program deployed at predetermined sites	NA	12	#VALUE!	NA	#VALUE!
		based on public complaint or request	NA	12	#VALUE!	NA	#VALUE!
		other	NA	12	#VALUE!	NA	#VALUE!
	What type(s) of public property does your agency target for acaricide application(s)?[select all that apply]	parks	NA	12	#VALUE!	NA	#VALUE!
		picnic areas	NA	12	#VALUE!	NA	#VALUE!
		community centers	NA	12	#VALUE!	NA	#VALUE!
		school grounds	NA	12	#VALUE!	NA	#VALUE!
		forested areas	NA	12	#VALUE!	NA	#VALUE!
		campgrounds	NA	12	#VALUE!	NA	#VALUE!
		summer camps	NA	12	#VALUE!	NA	#VALUE!
		golf course	NA	12	#VALUE!	NA	#VALUE!
		other	NA	12	#VALUE!	NA	#VALUE!
	How does your agency evaluate the efficacy of acaricide applications?[select all that apply]	reduction of tick density based on surveillance (e.g. tick flagging / dragging)	NA	12	#VALUE!	NA	#VALUE!
		reduction in ticks submitted by the public	NA	12	#VALUE!	NA	#VALUE!
		reduction in public complaints or service requests	NA	12	#VALUE!	NA	#VALUE!
		reduction in human tickborne disease cases	NA	12	#VALUE!	NA	#VALUE!
		other evaluation metric	NA	12	#VALUE!	NA	#VALUE!
		unfamiliar with evaluation methods	NA	12	#VALUE!	NA	#VALUE!
		no evaluation	NA	12	#VALUE!	NA	#VALUE!
	Do you want to expand your agency's capacity to apply acaricides on private property?	Yes	NA	12	#VALUE!	NA	#VALUE!
		No	NA	12	#VALUE!	NA	#VALUE!
	What would be most helpful to expand your agency's capacity to apply acaricides on private property? Please rank below choices in order of priority, with highest priority as '1' and lowest priority as '5'	funding	NA	12	Ranking Question (N.A.)	NA	Ranking Question (N.A.)
		personnel	NA	12	Ranking Question (N.A.)	NA	Ranking Question (N.A.)
		equipment	NA	12	Ranking Question (N.A.)	NA	Ranking Question (N.A.)
		standardized protocols	NA	12	Ranking Question (N.A.)	NA	Ranking Question (N.A.)
		training	NA	12	Ranking Question (N.A.)	NA	Ranking Question (N.A.)
	Please select any other potential roadblocks to the development or expansion of your agency's capacity to apply acaricides to private property.[select all that apply]	constrained by legislative mandate	NA	12	#VALUE!	NA	#VALUE!
		concerns for safety of staff	NA	12	#VALUE!	NA	#VALUE!
		public perceptions of environmental concerns	NA	12	#VALUE!	NA	#VALUE!
		public perceptions of personal/family health concerns	NA	12	#VALUE!	NA	#VALUE!
		limited evidence of control efficacy	NA	12	#VALUE!	NA	#VALUE!
		lack of administrative support	NA	12	#VALUE!	NA	#VALUE!
		public not likely to use information	NA	12	#VALUE!	NA	#VALUE!
		high risk areas protected under federal and state regulation	NA	12	#VALUE!	NA	#VALUE!
		local / state / federal agency concern with effects on wildlife population / health	NA	12	#VALUE!	NA	#VALUE!
		other	NA	12	#VALUE!	NA	#VALUE!
	Do you want to expand your agency's capacity to apply acaricides on public property?	Yes	NA	12	#VALUE!	NA	#VALUE!
		No	NA	12	#VALUE!	NA	#VALUE!
	What would be most helpful to expand your agency's capacity to apply acaricides on public property? Please rank below choices in order of priority, with highest priority as '1' and lowest priority as '5':	funding	NA	12	Ranking Question (N.A.)	NA	Ranking Question (N.A.)
		personnel	NA	12	Ranking Question (N.A.)	NA	Ranking Question (N.A.)
		equipment	NA	12	Ranking Question (N.A.)	NA	Ranking Question (N.A.)
		standardized protocols	NA	12	Ranking Question (N.A.)	NA	Ranking Question (N.A.)
		training	NA	12	Ranking Question (N.A.)	NA	Ranking Question (N.A.)
	Please select any other potential roadblocks to the development or expansion of your agency's capacity to apply acaricides to public property.[select all that apply]	constrained by legislative mandate	NA	12	#VALUE!	NA	#VALUE!
		concerns for safety of staff	NA	12	#VALUE!	NA	#VALUE!
		public perceptions of environmental concerns	NA	12	#VALUE!	NA	#VALUE!
		public perceptions of personal/family health concerns	NA	12	#VALUE!	NA	#VALUE!
		limited evidence of control efficacy	NA	12	#VALUE!	NA	#VALUE!
		lack of administrative support	NA	12	#VALUE!	NA	#VALUE!
		public not likely to use information	NA	12	#VALUE!	NA	#VALUE!
		high risk areas protected under federal and state regulation	NA	12	#VALUE!	NA	#VALUE!
		local / state / federal agency concern with effects on wildlife population / health	NA	12	#VALUE!	NA	#VALUE!
		other	NA	12	#VALUE!	NA	#VALUE!
	If resources, including funding and training opportunities, were available, would your agency be interested in developing the capacity to apply acaricides to control ticks?	Yes	1	12	8.33333	12	8.33333
		No	11	12	91.6667	12	91.6667
	If your agency were to apply acaricides for tick control, what type(s) of public property would be most feasible for your agency to target?[select all that apply]	parks	1	12	8.33333	1	100
		picnic areas	1	12	8.33333	1	100
		community centers	1	12	8.33333	1	100
		school grounds	1	12	8.33333	1	100
		forested areas	0	12	0	1	0
		campgrounds	1	12	8.33333	1	100
		summer camps	0	12	0	1	0
		golf course	1	12	8.33333	1	100
		other	0	12	0	1	0
	If your agency were to apply acaricides, would it treat private property?	Yes	0	12	0	1	0
		No	1	12	8.33333	1	100
	What would be most helpful to expand your agency's capacity to apply acaricides? Please rank below choices in order of priority, with highest priority as '1' and lowest priority as '5'	funding	1	12	Ranking Question (N.A.)	1	Ranking Question (N.A.)
		personnel	2	12	Ranking Question (N.A.)	1	Ranking Question (N.A.)
		equipment	5	12	Ranking Question (N.A.)	1	Ranking Question (N.A.)
		standardized protocols	3	12	Ranking Question (N.A.)	1	Ranking Question (N.A.)
		training	4	12	Ranking Question (N.A.)	1	Ranking Question (N.A.)
	Please select any other potential roadblocks to the development or expansion of your agency's capacity to apply acaricides.[select all that apply]	constrained by legislative mandate	0	12	0	73	0
		concerns for safety of staff	0	12	0	73	0
		public perceptions of environmental concerns	1	12	8.33333	73	1.36986
		public perceptions of personal/family health concerns	1	12	8.33333	73	1.36986
		limited evidence of control efficacy	1	12	8.33333	73	1.36986
		lack of administrative support	1	12	8.33333	73	1.36986
		public not likely to use information	1	12	8.33333	73	1.36986
		high risk areas protected under federal and state regulation	1	12	8.33333	73	1.36986
		local / state / federal agency concern with effects on wildlife population / health	1	12	8.33333	73	1.36986
		other	0	12	0	73	0
	Why is your agency uninterested in applying acaricides?[select all that apply]	ticks and tickborne disease are not a priority concern in our jurisdiction	9	12	75	30	30
		constrained by legislative mandate	1	12	8.33333	30	3.33333
		concerns for safety of staff	1	12	8.33333	30	3.33333
		public perceptions of environmental concerns	2	12	16.6667	30	6.66667
		public perceptions of personal/family health concerns	0	12	0	30	0
		limited evidence of control efficacy	4	12	33.3333	30	13.3333
		lack of administrative support	3	12	25	30	10
		lack of trained personnel	2	12	16.6667	30	6.66667
		local / state / federal agency concern with effects on wildlife population / health	1	12	8.33333	30	3.33333
		other	0	12	0	30	0
3b (rodent-targeted)	What rodent-targeted tick control methods does your agency deploy?[select all that apply]	damminix tick tubes	NA	12	#VALUE!	NA	#VALUE!
		thermacell tick tubes	NA	12	#VALUE!	NA	#VALUE!
		select TCS bait boxes	NA	12	#VALUE!	NA	#VALUE!
		other	NA	12	#VALUE!	NA	#VALUE!
	What are the funding sources for your agency's rodent-targeted tick control activities?[select all that apply]	local property taxes	NA	12	#VALUE!	NA	#VALUE!
		state taxes	NA	12	#VALUE!	NA	#VALUE!
		county taxes	NA	12	#VALUE!	NA	#VALUE!
		town or city taxes	NA	12	#VALUE!	NA	#VALUE!
		private donations	NA	12	#VALUE!	NA	#VALUE!
		surcharge on services or goods	NA	12	#VALUE!	NA	#VALUE!
		federal funds	NA	12	#VALUE!	NA	#VALUE!
		other	NA	12	#VALUE!	NA	#VALUE!
	Does your agency target private property, public property, or both, when deploying rodent-targeted tick control?	private property	NA	12	#VALUE!	NA	#VALUE!
		public property	NA	12	#VALUE!	NA	#VALUE!
		both private public properties	NA	12	#VALUE!	NA	#VALUE!
	What triggers your agency to deploy rodent-targeted tick control on public property?[select all that apply]	in response to tick surveillance data	NA	12	#VALUE!	NA	#VALUE!
		in response to human case data	NA	12	#VALUE!	NA	#VALUE!
		ongoing program deployed at predetermined sites	NA	12	#VALUE!	NA	#VALUE!
		based on public complaint or request	NA	12	#VALUE!	NA	#VALUE!
		other	NA	12	#VALUE!	NA	#VALUE!
	What triggers your agency to deploy rodent-targeted tick control on private property?[select all that apply]	in response to tick surveillance data	NA	12	#VALUE!	NA	#VALUE!
		in response to human case data	NA	12	#VALUE!	NA	#VALUE!
		ongoing program deployed at predetermined sites	NA	12	#VALUE!	NA	#VALUE!
		landowner request	NA	12	#VALUE!	NA	#VALUE!
		other	NA	12	#VALUE!	NA	#VALUE!
	What type(s) of public property does your agency target when using rodent-targeted tick control?[select all that apply]	parks	NA	12	#VALUE!	NA	#VALUE!
		picnic areas	NA	12	#VALUE!	NA	#VALUE!
		community centers	NA	12	#VALUE!	NA	#VALUE!
		school grounds	NA	12	#VALUE!	NA	#VALUE!
		forested areas	NA	12	#VALUE!	NA	#VALUE!
		campgrounds	NA	12	#VALUE!	NA	#VALUE!
		summer camps	NA	12	#VALUE!	NA	#VALUE!
		golf course	NA	12	#VALUE!	NA	#VALUE!
		other	NA	12	#VALUE!	NA	#VALUE!
	How does your agency evaluate the efficacy of rodent-targeted tick control?[select all that apply]	reduction of tick density based on surveillance (e.g. tick flagging / dragging)	NA	12	#VALUE!	NA	#VALUE!
		reduction in ticks submitted by the public	NA	12	#VALUE!	NA	#VALUE!
		reduction in public complaints or service requests	NA	12	#VALUE!	NA	#VALUE!
		reduction in human tickborne disease cases	NA	12	#VALUE!	NA	#VALUE!
		other evaluation metric	NA	12	#VALUE!	NA	#VALUE!
		unfamiliar with evaluation methods	NA	12	#VALUE!	NA	#VALUE!
		no evaluation	NA	12	#VALUE!	NA	#VALUE!
						NA
	Do you want to expand your agency's capacity to deploy rodent-targeted tick control on private property?	Yes	NA	12	#VALUE!	NA	#VALUE!
		No	NA	12	#VALUE!	NA	#VALUE!
	What would be most helpful to expand your agency's capacity to deploy rodent-targeted tick control on private property? Please rank below choices in order of priority, with highest priority as '1' and lowest priority as '5':	funding	NA	12	Ranking Question (N.A.)	NA	Ranking Question (N.A.)
		personnel	NA	12	Ranking Question (N.A.)	NA	Ranking Question (N.A.)
		equipment	NA	12	Ranking Question (N.A.)	NA	Ranking Question (N.A.)
		standardized protocols	NA	12	Ranking Question (N.A.)	NA	Ranking Question (N.A.)
		training	NA	12	Ranking Question (N.A.)	NA	Ranking Question (N.A.)
	Please select any other potential roadblocks to the development or expansion of your agency's capacity to deploy rodent-targeted tick control on private property.[select all that apply]	constrained by legislative mandate	NA	12	#VALUE!	NA	#VALUE!
		concerns for safety of staff	NA	12	#VALUE!	NA	#VALUE!
		public perceptions of environmental concerns	NA	12	#VALUE!	NA	#VALUE!
		public perceptions of personal/family health concerns	NA	12	#VALUE!	NA	#VALUE!
		limited evidence of control efficacy	NA	12	#VALUE!	NA	#VALUE!
		lack of administrative support	NA	12	#VALUE!	NA	#VALUE!
		public not likely to use information	NA	12	#VALUE!	NA	#VALUE!
		high risk areas protected under federal and state regulation	NA	12	#VALUE!	NA	#VALUE!
		local / state / federal agency concern with effects on wildlife	NA	12	#VALUE!	NA	#VALUE!
		other	NA	12	#VALUE!	NA	#VALUE!
	Do you want to expand your agency's capacity to deploy rodent-targeted tick control on public property?	Yes	NA	12	#VALUE!	NA	#VALUE!
		No	NA	12	#VALUE!	NA	#VALUE!
	What would be most helpful to expand your agency's capacity to deploy rodent-targeted tick control on public property? Please rank below choices in order of priority, with highest priority as '1' and lowest priority as '5'	funding	NA	12	Ranking Question (N.A.)	NA	Ranking Question (N.A.)
		personnel	NA	12	Ranking Question (N.A.)	NA	Ranking Question (N.A.)
		equipment	NA	12	Ranking Question (N.A.)	NA	Ranking Question (N.A.)
		standardized protocols	NA	12	Ranking Question (N.A.)	NA	Ranking Question (N.A.)
		training	NA	12	Ranking Question (N.A.)	NA	Ranking Question (N.A.)
	Please select any other potential roadblocks to the development or expansion of your agency's capacity to deploy rodent-targeted tick control on public property.[select all that apply]	constrained by legislative mandate	NA	12	#VALUE!	0	#VALUE!
		concerns for safety of staff	NA	12	#VALUE!	0	#VALUE!
		public perceptions of environmental concerns	NA	12	#VALUE!	0	#VALUE!
		public perceptions of personal/family health concerns	NA	12	#VALUE!	0	#VALUE!
		limited evidence of control efficacy	NA	12	#VALUE!	0	#VALUE!
		lack of administrative support	NA	12	#VALUE!	0	#VALUE!
		public not likely to use information	NA	12	#VALUE!	0	#VALUE!
		high risk areas protected under federal and state regulation	NA	12	#VALUE!	0	#VALUE!
		local / state / federal agency concern with effects on wildlife population	NA	12	#VALUE!	0	#VALUE!
		other	NA	12	#VALUE!	0	#VALUE!
	If resources, including funding and training opportunities, were available, would your agency be interested in developing the capacity to deploy rodent-targeted tick control?	Yes	0	12	0	12	0
		No	12	12	100	12	100
	If your agency were to deploy rodent-targeted tick control, what type(s) of public property would be most feasible for your agency to target?	parks	NA	12	#VALUE!	63	#VALUE!
		picnic areas	NA	12	#VALUE!	63	#VALUE!
		community centers	NA	12	#VALUE!	63	#VALUE!
		school grounds	NA	12	#VALUE!	63	#VALUE!
		forested areas	NA	12	#VALUE!	63	#VALUE!
		campgrounds	NA	12	#VALUE!	63	#VALUE!
		summer camps	NA	12	#VALUE!	63	#VALUE!
		golf course	NA	12	#VALUE!	63	#VALUE!
		other	NA	12	#VALUE!	63	#VALUE!
	If your agency were to deploy rodent-targeted tick control, would it treat private property?	Yes	NA	12	#VALUE!	63	#VALUE!
		No	NA	12	#VALUE!	63	#VALUE!
	What would be most helpful to expand your agency's capacity to deploy rodent-targeted tick control? Please rank below choices in order of priority, with highest priority as '1' and lowest priority as '5':	funding	NA	12	Ranking Question (N.A.)	63	Ranking Question (N.A.)
		personnel	NA	12	Ranking Question (N.A.)	63	Ranking Question (N.A.)
		equipment	NA	12	Ranking Question (N.A.)	63	Ranking Question (N.A.)
		standardized protocols	NA	12	Ranking Question (N.A.)	63	Ranking Question (N.A.)
		training	NA	12	Ranking Question (N.A.)	63	Ranking Question (N.A.)
	Please select any other potential roadblocks to the development or expansion of your agency's capacity to deploy rodent-targeted tick control.[select all that apply]	constrained by legislative mandate	NA	12	#VALUE!	63	#VALUE!
		concerns for safety of staff	NA	12	#VALUE!	63	#VALUE!
		public perceptions of environmental concerns	NA	12	#VALUE!	63	#VALUE!
		public perceptions of personal/family health concerns	NA	12	#VALUE!	63	#VALUE!
		limited evidence of control efficacy	NA	12	#VALUE!	63	#VALUE!
		lack of administrative support	NA	12	#VALUE!	63	#VALUE!
		public not likely to use information	NA	12	#VALUE!	63	#VALUE!
		high risk areas protected under federal and state regulation	NA	12	#VALUE!	63	#VALUE!
		local / state / federal agency concern with effects on wildlife population / health	NA	12	#VALUE!	63	#VALUE!
		other	NA	12	#VALUE!	63	#VALUE!
	Why is your agency uninterested in deploying rodent-targeted tick control?[select all that apply]	ticks and tickborne disease are not a priority concern in our jurisdiction	11	12	91.6667	46	23.913
		constrained by legislative mandate	1	12	8.33333	46	2.17391
		concerns for safety of staff	0	12	0	46	0
		local / state / federal agency concern with effects on wildlife population / health	2	12	16.6667	46	4.34783
		public perceptions of environmental concerns	2	12	16.6667	46	4.34783
		public perceptions of personal/family health concerns	0	12	0	46	0
		limited evidence of control efficacy	1	12	8.33333	46	2.17391
		lack of administrative support	5	12	41.6667	46	10.8696
		lack of trained personnel	5	12	41.6667	46	10.8696
		other	0	12	0	46	0
3c (Habitat and Landscape Modification)	What habitat or landscape modification tick control methods does your agency deploy?[select all that apply]	mowing	NA	12	#VALUE!	NA	#VALUE!
		brush clearing	NA	12	#VALUE!	NA	#VALUE!
		leaf litter removal	NA	12	#VALUE!	NA	#VALUE!
		xeric borders along high-risk tick habitat	NA	12	#VALUE!	NA	#VALUE!
		burning	NA	12	#VALUE!	NA	#VALUE!
		other	NA	12	#VALUE!	NA	#VALUE!
	What are the funding sources for your agency's habitat or landscape management tick control? [select all that apply]	local property taxes	NA	12	#VALUE!	NA	#VALUE!
		state taxes	NA	12	#VALUE!	NA	#VALUE!
		county taxes	NA	12	#VALUE!	NA	#VALUE!
		town or city taxes	NA	12	#VALUE!	NA	#VALUE!
		private donations	NA	12	#VALUE!	NA	#VALUE!
		surcharge on services or goods	NA	12	#VALUE!	NA	#VALUE!
		federal funds	NA	12	#VALUE!	NA	#VALUE!
		other	NA	12	#VALUE!	NA	#VALUE!
	Does your agency deploy habitat or landscape management tick control on private or public properties, or both?	private property	NA	12	#VALUE!	NA	#VALUE!
		public property	NA	12	#VALUE!	NA	#VALUE!
		both private and public properties	NA	12	#VALUE!	NA	#VALUE!
	What triggers your agency to deploy habitat or landscape management tick control on public property? [select all that apply]	in response to tick surveillance data	NA	12	#VALUE!	NA	#VALUE!
		in response to human case data	NA	12	#VALUE!	NA	#VALUE!
		ongoing program deployed at predetermined sites	NA	12	#VALUE!	NA	#VALUE!
		based on public complaint or request	NA	12	#VALUE!	NA	#VALUE!
		other	NA	12	#VALUE!	NA	#VALUE!
	What triggers your agency to deploy habitat or landscape management tick control on private property? [select all that apply]	in response to tick surveillance data	NA	12	#VALUE!	NA	#VALUE!
		in response to human case data	NA	12	#VALUE!	NA	#VALUE!
		ongoing program deployed at predetermined sites	NA	12	#VALUE!	NA	#VALUE!
		landowner request	NA	12	#VALUE!	NA	#VALUE!
		other	NA	12	#VALUE!	NA	#VALUE!
	On what type(s) of public space(s) does your agency deploy habitat or landscape management tick control? [select all that apply]	parks	NA	12	#VALUE!	NA	#VALUE!
		picnic areas	NA	12	#VALUE!	NA	#VALUE!
		community centers	NA	12	#VALUE!	NA	#VALUE!
		school grounds	NA	12	#VALUE!	NA	#VALUE!
		forested areas	NA	12	#VALUE!	NA	#VALUE!
		campgrounds	NA	12	#VALUE!	NA	#VALUE!
		summer camps	NA	12	#VALUE!	NA	#VALUE!
		golf course	NA	12	#VALUE!	NA	#VALUE!
		other	NA	12	#VALUE!	NA	#VALUE!
	How does your agency evaluate the efficacy of habitat or landscape management tick control? [select all that apply]	reduction of tick density based on surveillance (e.g. tick flagging / dragging)	NA	12	#VALUE!	NA	#VALUE!
		reduction in ticks submitted by the public	NA	12	#VALUE!	NA	#VALUE!
		reduction in public complaints or service requests	NA	12	#VALUE!	NA	#VALUE!
		reduction in human tickborne disease cases	NA	12	#VALUE!	NA	#VALUE!
		other evaluation metric	NA	12	#VALUE!	NA	#VALUE!
		unfamiliar with evaluation methods	NA	12	#VALUE!	NA	#VALUE!
		no evaluation	NA	12	#VALUE!	NA	#VALUE!
	Do you want to expand your agency's capacity to deploy habitat or landscape management tick control on private properties?	Yes	NA	12	#VALUE!	NA	#VALUE!
		No	NA	12	#VALUE!	NA	#VALUE!
	What would be most helpful to expand your agency's capacity to deploy habitat or landscape management tick control on private properties? Please rank below choices in order of priority, with highest priority as '1' and lowest priority as '5'	funding	NA	12	Ranking Question (N.A.)	NA	Ranking Question (N.A.)
		personnel	NA	12	Ranking Question (N.A.)	NA	Ranking Question (N.A.)
		equipment	NA	12	Ranking Question (N.A.)	NA	Ranking Question (N.A.)
		standardized protocols	NA	12	Ranking Question (N.A.)	NA	Ranking Question (N.A.)
		training	NA	12	Ranking Question (N.A.)	NA	Ranking Question (N.A.)
	Please select any other potential roadblocks to the development or expansion of your agency's capacity to deploy habitat or landscape management tick control on private property.[select all that apply]	constrained by legislative mandate	NA	12	#VALUE!	NA	#VALUE!
		concerns for safety of staff	NA	12	#VALUE!	NA	#VALUE!
		public perceptions of environmental concerns	NA	12	#VALUE!	NA	#VALUE!
		public perceptions of personal/family health concerns	NA	12	#VALUE!	NA	#VALUE!
		limited evidence of control efficacy	NA	12	#VALUE!	NA	#VALUE!
		lack of administrative support	NA	12	#VALUE!	NA	#VALUE!
		public not likely to use information	NA	12	#VALUE!	NA	#VALUE!
		high risk areas protected under federal and state regulation	NA	12	#VALUE!	NA	#VALUE!
		other	NA	12	#VALUE!	NA	#VALUE!
	Do you want to expand your agency's capacity to deploy habitat or landscape management tick control on public property?	Yes	NA	12	#VALUE!	NA	#VALUE!
		No	NA	12	#VALUE!	NA	#VALUE!
	What would be most helpful to expand your agency's capacity to use habitat or landscape management tick control methods on public properties or lands? Please rank below choices in order of priority, with highest priority as '1' and lowest priority as '5':	funding	NA	12	Ranking Question (N.A.)	NA	Ranking Question (N.A.)
		personnel	NA	12	Ranking Question (N.A.)	NA	Ranking Question (N.A.)
		equipment	NA	12	Ranking Question (N.A.)	NA	Ranking Question (N.A.)
		standardized protocols	NA	12	Ranking Question (N.A.)	NA	Ranking Question (N.A.)
		training	NA	12	Ranking Question (N.A.)	NA	Ranking Question (N.A.)
	Please select any other potential roadblocks to the development or expansion of your agency's capacity to deploy habitat or landscape management tick control on public property.[select all that apply]	constrained by legislative mandate	NA	12	#VALUE!	NA	#VALUE!
		concerns for safety of staff	NA	12	#VALUE!	NA	#VALUE!
		public perceptions of environmental concerns	NA	12	#VALUE!	NA	#VALUE!
		public perceptions of personal/family health concerns	NA	12	#VALUE!	NA	#VALUE!
		limited evidence of control efficacy	NA	12	#VALUE!	NA	#VALUE!
		lack of administrative support	NA	12	#VALUE!	NA	#VALUE!
		public not likely to use information	NA	12	#VALUE!	NA	#VALUE!
		high risk areas protected under federal and state regulation	NA	12	#VALUE!	NA	#VALUE!
		other	NA	12	#VALUE!	NA	#VALUE!
	If resources, including funding and training opportunities, were available, would your agency be interested in developing the capacity to deploy habitat or landscape management tick control?	Yes	1	12	8.33333	12	8.33333
		No	11	12	91.6667	12	91.6667
	If your agency were to deploy habitat or landscape management tick control, what type(s) of public space(s) would be most feasible for your agency to target?[select all that apply]	parks	1	12	8.33333	1	100
		picnic areas	0	12	0	1	0
		community centers	0	12	0	1	0
		school grounds	0	12	0	1	0
		forested areas	0	12	0	1	0
		campgrounds	1	12	8.33333	1	100
		summer camps	0	12	0	1	0
		golf course	0	12	0	1	0
		other	0	12	0	1	0
	If your agency were to deploy habitat or landscape management tick control, would it target private properties?	Yes	0	12	0	1	0
		No	1	12	8.33333	1	100
	What would be most helpful to expand your agency's capacity to deploy habitat or landscape management tick control? Please rank below choices in order of priority, with highest priority as '1' and lowest priority as '5'	funding	4	12	Ranking Question (N.A.)	1	Ranking Question (N.A.)
		personnel	5	12	Ranking Question (N.A.)	1	Ranking Question (N.A.)
		equipment	1	12	Ranking Question (N.A.)	1	Ranking Question (N.A.)
		standardized protocols	2	12	Ranking Question (N.A.)	1	Ranking Question (N.A.)
		training	3	12	Ranking Question (N.A.)	1	Ranking Question (N.A.)
	Please select any other potential roadblocks to the development or expansion of your agency's capacity to deploy habitat or landscape management tick control.[select all that apply]	constrained by legislative mandate	0	12	0	53	0
		concerns for safety of staff	0	12	0	53	0
		public perceptions of environmental concerns	1	12	8.33333	53	1.88679
		public perceptions of personal/family health concerns	0	12	0	53	0
		limited evidence of control efficacy	0	12	0	53	0
		lack of administrative support	1	12	8.33333	53	1.88679
		public not likely to use information	0	12	0	53	0
		high risk areas protected under federal and state regulation	0	12	0	53	0
		other	0	12	0	53	0
	Why is your agency uninterested in deploying habitat or landscape management tick control?[select all that apply]	ticks and tickborne disease are not a priority concern in our jurisdiction	10	12	83.3333	54	18.5185
		constrained by legislative mandate	1	12	8.33333	54	1.85185
		concerns for safety of staff	0	12	0	54	0
		public perceptions of environmental concerns	2	12	16.6667	54	3.7037
		public perceptions of personal/family health concerns	1	12	8.33333	54	1.85185
		limited evidence of control efficacy	0	12	0	54	0
		lack of administrative support	3	12	25	54	5.55556
		lack of trained personnel	4	12	33.3333	54	7.40741
		other	1	12	8.33333	54	1.85185
3d (Deer-targeted interventions)	What deer-targeted tick control methods does your agency deploy?[select all that apply]	deer removal	NA	12	#VALUE!	NA	#VALUE!
		deer reproductive control	NA	12	#VALUE!	NA	#VALUE!
		4-poster for topical application of acaricide to deer	NA	12	#VALUE!	NA	#VALUE!
		deer fencing	NA	12	#VALUE!	NA	#VALUE!
		planting plants unpalatable to deer	NA	12	#VALUE!	NA	#VALUE!
		other	NA	12	#VALUE!	NA	#VALUE!
	What are the funding sources for your agency's deer-targeted tick control?[select all that apply]	local property taxes	NA	12	#VALUE!	NA	#VALUE!
		state taxes	NA	12	#VALUE!	NA	#VALUE!
		county taxes	NA	12	#VALUE!	NA	#VALUE!
		town or city taxes	NA	12	#VALUE!	NA	#VALUE!
		private donations	NA	12	#VALUE!	NA	#VALUE!
		surcharge on services or goods	NA	12	#VALUE!	NA	#VALUE!
		federal funds	NA	12	#VALUE!	NA	#VALUE!
		other	NA	12	#VALUE!	NA	#VALUE!
	What triggers your agency to deploy deer-targeted tick control on public property?[select all that apply]	in response to tick surveillance data	NA	12	#VALUE!	NA	#VALUE!
		in response to human case data	NA	12	#VALUE!	NA	#VALUE!
		ongoing program deployed at predetermined sites	NA	12	#VALUE!	NA	#VALUE!
		based on public complaint or request	NA	12	#VALUE!	NA	#VALUE!
		other	NA	12	#VALUE!	NA	#VALUE!
	What type(s) of public property does your agency target to deploy deer-targeted tick control?[select all that apply]	parks	NA	12	#VALUE!	NA	#VALUE!
		picnic areas	NA	12	#VALUE!	NA	#VALUE!
		community centers	NA	12	#VALUE!	NA	#VALUE!
		school grounds	NA	12	#VALUE!	NA	#VALUE!
		forested areas	NA	12	#VALUE!	NA	#VALUE!
		campgrounds	NA	12	#VALUE!	NA	#VALUE!
		summer camps	NA	12	#VALUE!	NA	#VALUE!
		golf course	NA	12	#VALUE!	NA	#VALUE!
		other	NA	12	#VALUE!	NA	#VALUE!
	Does your agency target private property when deploying deer-targeted tick control?	Yes	NA	12	#VALUE!	NA	#VALUE!
		No	NA	12	#VALUE!	NA	#VALUE!
	What triggers your agency to deploy deer-targeted tick control on private property?[select all that apply]	landowner request	NA	12	#VALUE!	NA	#VALUE!
		according to field surveillance data	NA	12	#VALUE!	NA	#VALUE!
		according to human case data	NA	12	#VALUE!	NA	#VALUE!
		other	NA	12	#VALUE!	NA	#VALUE!
	How does your agency evaluate the efficacy of deer-targeted tick control?[select all that apply]	reduction of tick density based on surveillance (e.g. tick flagging / dragging)	NA	12	#VALUE!	NA	#VALUE!
		reduction in ticks submitted by the public	NA	12	#VALUE!	NA	#VALUE!
		reduction in public complaints or service requests	NA	12	#VALUE!	NA	#VALUE!
		reduction in human tickborne disease cases	NA	12	#VALUE!	NA	#VALUE!
		other evaluation metric	NA	12	#VALUE!	NA	#VALUE!
		unfamiliar with evaluation methods	NA	12	#VALUE!	NA	#VALUE!
		no evaluation	NA	12	#VALUE!	NA	#VALUE!
	Do you want to expand your agency's capacity to deploy deer-targeted tick control on public property?	Yes	NA	12	#VALUE!	NA	#VALUE!
		No	NA	12	#VALUE!	NA	#VALUE!
	What would be most helpful to expand your agency's capacity to deploy deer-targeted tick control? Please rank below choices in order of priority, with highest priority as '1' and lowest priority as '5':	funding	NA	12	Ranking Question (N.A.)	NA	Ranking Question (N.A.)
		personnel	NA	12	Ranking Question (N.A.)	NA	Ranking Question (N.A.)
		equipment	NA	12	Ranking Question (N.A.)	NA	Ranking Question (N.A.)
		standardized protocols	NA	12	Ranking Question (N.A.)	NA	Ranking Question (N.A.)
		training	NA	12	Ranking Question (N.A.)	NA	Ranking Question (N.A.)
	Please select any other potential roadblocks to the development or expansion of your agency's capacity to deploy deer-targeted tick control.[select all that apply]	concerns for safety of staff	NA	12	#VALUE!	NA	#VALUE!
		public perceptions of environmental concerns	NA	12	#VALUE!	NA	#VALUE!
		public perceptions of personal/family health concerns	NA	12	#VALUE!	NA	#VALUE!
		limited evidence of control efficacy	NA	12	#VALUE!	NA	#VALUE!
		lack of administrative support	NA	12	#VALUE!	NA	#VALUE!
		public not likely to use information	NA	12	#VALUE!	NA	#VALUE!
		high risk areas protected under federal and state regulation	NA	12	#VALUE!	NA	#VALUE!
		local / state / federal agency concern with effects on wildlife population / health	NA	12	#VALUE!	NA	#VALUE!
		other	NA	12	#VALUE!	NA	#VALUE!
	If resources, including funding and training opportunities, were available, would your agency be interested in developing the capacity to deploy deer-targeted tick control?	Yes	0	12	0		#DIV/0!
		No	12	12	100		#DIV/0!
	If your agency were to deploy deer-targeted tick control, what type(s) of public property would be most feasible for your agency to target?[select all that apply]	parks	NA	12	#VALUE!	NA	#VALUE!
		picnic areas	NA	12	#VALUE!	NA	#VALUE!
		community centers	NA	12	#VALUE!	NA	#VALUE!
		school grounds	NA	12	#VALUE!	NA	#VALUE!
		forested areas	NA	12	#VALUE!	NA	#VALUE!
		campgrounds	NA	12	#VALUE!	NA	#VALUE!
		summer camps	NA	12	#VALUE!	NA	#VALUE!
		golf course	NA	12	#VALUE!	NA	#VALUE!
		other	NA	12	#VALUE!	NA	#VALUE!
	Would your agency deploy deer-targeted tick control on private property?	Yes	NA	12	#VALUE!	NA	#VALUE!
		No	NA	12	#VALUE!	NA	#VALUE!
	What would be most helpful to expand your agency's capacity to deploy deer-targeted tick control? Please rank below choices in order of priority, with highest priority as '1' and lowest priority as '5':	funding	NA	12	Ranking Question (N.A.)	NA	Ranking Question (N.A.)
		personnel	NA	12	Ranking Question (N.A.)	NA	Ranking Question (N.A.)
		equipment	NA	12	Ranking Question (N.A.)	NA	Ranking Question (N.A.)
		standardized protocols	NA	12	Ranking Question (N.A.)	NA	Ranking Question (N.A.)
		training	NA	12	Ranking Question (N.A.)	NA	Ranking Question (N.A.)
	Please select any other potential roadblocks to the development or expansion of your agency's capacity to deploy deer-targeted tick control.[select all that apply]	constrained by legislative mandate	NA	12	#VALUE!	NA	#VALUE!
		concerns for safety of staff	NA	12	#VALUE!	NA	#VALUE!
		public perceptions of environmental concerns	NA	12	#VALUE!	NA	#VALUE!
		public perceptions of personal/family health concerns	NA	12	#VALUE!	NA	#VALUE!
		limited evidence of control efficacy	NA	12	#VALUE!	NA	#VALUE!
		lack of administrative support	NA	12	#VALUE!	NA	#VALUE!
		public not likely to use information	NA	12	#VALUE!	NA	#VALUE!
		high risk areas protected under federal and state regulation	NA	12	#VALUE!	NA	#VALUE!
		local / state / federal agency concern with effects on wildlife population / health	NA	12	#VALUE!	NA	#VALUE!
		other	NA	12	#VALUE!	NA	#VALUE!
	Why is your agency uninterested in deploying deer-targeted tick control?[select all that apply]	ticks and tickborne disease are not a priority concern in our jurisdiction	11	12	91.6667	61	18.0328
		constrained by legislative mandate	1	12	8.33333	61	1.63934
		concerns for safety of staff	1	12	8.33333	61	1.63934
		local / state / federal agency concern with effects on wildlife population / health	2	12	16.6667	61	3.27869
		public perceptions of environmental concerns	2	12	16.6667	61	3.27869
		public perceptions of personal/family health concerns	1	12	8.33333	61	1.63934
		limited evidence of control efficacy	0	12	0	61	0
		lack of administrative support	4	12	33.3333	61	6.55738
		lack of trained personnel	6	12	50	61	9.83607
		other	0	12	0	61	0
4	Does your agency provide guidance to deploy tick control on private, residential properties through educational materials or site visits in your jurisdiction?	Yes	2	12	16.6667
		No	10	12	83.3333
	Is there another agency or group that provides guidance to deploy tick control on private, residential properties through educational materials or site visits in your jurisdiction?	Yes	3	12	25
		No	9	12	75
	What other groups or agencies provide guidance to deploy tick control on private, residential properties through educational materials or site visits in your jurisdiction?[select all that apply]	state or local department of health	3	12	25	3	100
		state department of the environment / natural resources / agriculture	1	12	8.33333	3	33.3333
		local parks and recreation agencies	0	12	0	3	0
		university extension services	0	12	0	3	0
		local non-profit	0	12	0	3	0
		other	0	12	0	3	0
	What are the funding sources for your guidance to deploy tick control on private, residential properties? [select all that apply]	local property taxes	2	12	16.6667	2	100
		state taxes	0	12	0	2	0
		county taxes	1	12	8.33333	2	50
		town or city taxes	1	12	8.33333	2	50
		private donations	0	12	0	2	0
		surcharge on services or goods	0	12	0	2	0
		federal funds	0	12	0	2	0
		other	0	12	0	2	0
	For what type(s) of tick control methods does your agency provide guidance to residential property owners?[select all that apply]	application of acaricides to vegetation	0	12	#REF!	2	#REF!
		deer-targeted intervention (e.g. deer fencing and botanical deterrents)	0	12	0	2	0
		rodent-targeted intervention	0	12	0	2	0
		habitat or landscape management	1	12	8.33333	2	50
		other	2	12	16.6667	2	100
	What methods does your agency currently use to communicate directly with the public?[select all that apply]	websites	1	12	8.33333	2	50
		social media	1	12	8.33333	2	50
		print materials	2	12	16.6667	2	100
		public events	1	12	8.33333	2	50
		other	0	12	0	2	0
	Do you want to expand your agency's capacity to provide tick control guidance to residential property owners?	Yes	1	12	8.33333	2	50
		No	1	12	8.33333	2	50
	What would be most helpful to expand your agency's capacity to provide tick control guidance to residential property owners? Please rank choices below in order or priority, with highest priority as '1' and lowest priority as '5'	funding	5	12	Ranking Question (N.A.)	1	Ranking Question (N.A.)
		personnel	2	12	Ranking Question (N.A.)	1	Ranking Question (N.A.)
		equipment	4	12	Ranking Question (N.A.)	1	Ranking Question (N.A.)
		standardized protocols	3	12	Ranking Question (N.A.)	1	Ranking Question (N.A.)
		training	1	12	Ranking Question (N.A.)	1	Ranking Question (N.A.)
	Please select any other potential roadblocks to the development or expansion of your agency's capacity to provide tick control guidance to residential property owners?[select all that apply]	constrained by legislative mandate	0	12	0	1	0
		concerns for safety of staff	0	12	0	1	0
		public perceptions of environmental concerns	1	12	8.33333	1	100
		public perceptions of personal/family health concerns	0	12	0	1	0
		limited evidence of control efficacy	0	12	0	1	0
		lack of administrative support	0	12	0	1	0
		public not likely to use information	0	12	0	1	0
		inability to effectively disseminate information	0	12	0	1	0
		other	0	12	0	1	0
	If resources, including funding and training opportunities, were available, would your agency be interested in providing tick control guidance to residential property owners?	Yes	2	12	16.6667	10	20
		No	8	12	66.6667	10	80
	What would be most helpful to expand your agency's capacity to provide tick control guidance to residential property owners? Please rank choices below in order or priority, with highest priority as '1' and lowest priority as '5':	funding	1.5	12	Ranking Question (N.A.)	2	Ranking Question (N.A.)
		personnel	1.5	12	Ranking Question (N.A.)	2	Ranking Question (N.A.)
		equipment	2	12	Ranking Question (N.A.)	2	Ranking Question (N.A.)
		standardized protocols	4.5	12	Ranking Question (N.A.)	2	Ranking Question (N.A.)
		training	3.5	12	Ranking Question (N.A.)	2	Ranking Question (N.A.)
	Please select any other potential roadblocks to the development or expansion of your agency's capacity to provide tick control guidance to residential property owners?[select all that apply]	constrained by legislative mandate	1	12	8.33333	2	50
		concerns for safety of staff	0	12	0	2	0
		public perceptions of environmental concerns	0	12	0	2	0
		public perceptions of personal/family health concerns	0	12	0	2	0
		limited evidence of control efficacy	0	12	0	2	0
		lack of administrative support	1	12	8.33333	2	50
		public not likely to use information	1	12	8.33333	2	50
		inability to effectively disseminate information	1	12	8.33333	2	50
		other	0	12	0	2	0
	Why is your agency uninterested in providing tick control guidance to residential property owners?[select all that apply]	ticks and tickborne disease are not a priority concern in our jurisdiction	7	12	58.3333	8	87.5
		constrained by legislative mandate	0	12	0	8	0
		concern for expanded public use of acaricides	0	12	0	8	0
		public perceptions of environmental concerns	0	12	0	8	0
		public perceptions of personal/family health concerns	1	12	8.33333	8	12.5
		limited evidence of control efficacy	0	12	0	8	0
		lack of administrative support	3	12	25	8	37.5
		lack of trained personnel	4	12	33.3333	8	50
		inability to effectively disseminate information	0	12	0	8	0
		information already available elsewhere or offered by another organization	2	12	16.6667	8	25
		other	0	12	0	8	0
	How would your agency distribute information relevant to tick and tickborne disease exposure risks in the community, personal tick-bite prevention, and tick control guidance for residential property owners? [select all that apply]	websites	2	12	16.6667	2	100
		social media	1	12	8.33333	2	50
		print materials	1	12	8.33333	2	50
		public events	2	12	16.6667	2	100
		other	0	12	0	2	0
5	Does your agency assess the efficacy of tick control deployed by pest control firms or property owners on public or private property?	Yes	0	12	0
		No	12	12	100
	Is there another group or agency that assesses the efficacy of tick control deployed by pest control firms or property owners in your jurisdiction?	Yes	0	12	0
		No	12	12	100
	What other groups or agencies assess the efficacy of tick control deployed by tick control firms or property owners in your jurisdiction?	state or local department of health	NA	12	#VALUE!	NA	#VALUE!
		state department of the environment / natural resources / agriculture	NA	12	#VALUE!	NA	#VALUE!
		local parks and recreation agencies	NA	12	#VALUE!	NA	#VALUE!
		university extension services	NA	12	#VALUE!	NA	#VALUE!
		pest control firms	NA	12	#VALUE!	NA	#VALUE!
		local non-profit	NA	12	#VALUE!	NA	#VALUE!
		other	NA	12	#VALUE!	NA	#VALUE!
	What are the funding sources for tick control efficacy assessments?	local property taxes	NA	12	#VALUE!	NA	#VALUE!
		state taxes	NA	12	#VALUE!	NA	#VALUE!
		county taxes	NA	12	#VALUE!	NA	#VALUE!
		town or city taxes	NA	12	#VALUE!	NA	#VALUE!
		private donations	NA	12	#VALUE!	NA	#VALUE!
		surcharge on services or goods	NA	12	#VALUE!	NA	#VALUE!
		federal funds	NA	12	#VALUE!	NA	#VALUE!
		other	NA	12	#VALUE!	NA	#VALUE!
	Does your agency assess the efficacy of tick control for private land owners or pest control firms?	private landowners	NA	12	#VALUE!	NA	#VALUE!
		pest control firms	NA	12	#VALUE!	NA	#VALUE!
		individual residential property	NA	12	#VALUE!	NA	#VALUE!
		individual public property	NA	12	#VALUE!	NA	#VALUE!
		groups of residential properties	NA	12	#VALUE!	NA	#VALUE!
		groups of public properties	NA	12	#VALUE!	NA	#VALUE!
		high-use public spaces	NA	12	#VALUE!	NA	#VALUE!
		other	NA	12	#VALUE!	NA	#VALUE!
	How are efficacy assessments organized or requested? [select all that apply]	on-demand by individual residents	NA	12	#VALUE!	NA	#VALUE!
		on-demand by community group	NA	12	#VALUE!	NA	#VALUE!
		prescribed monitoring as determined by vector management program	NA	12	#VALUE!	NA	#VALUE!
		other	NA	12	#VALUE!	NA	#VALUE!
	Do you want to expand your agency's capacity to assess tick control efficacy on public property?	Yes	NA	12	#VALUE!	NA	#VALUE!
		No	NA	12	#VALUE!	NA	#VALUE!
	What would be most helpful to expand your agency's capacity to assess tick control efficacy on public property? Please rank below choices in order of priority, with highest priority as '1' and lowest priority as '5':	funding	NA	12	Ranking Question (N.A.)	NA	Ranking Question (N.A.)
		personnel	NA	12	Ranking Question (N.A.)	NA	Ranking Question (N.A.)
		equipment	NA	12	Ranking Question (N.A.)	NA	Ranking Question (N.A.)
		standardized protocols	NA	12	Ranking Question (N.A.)	NA	Ranking Question (N.A.)
		training	NA	12	Ranking Question (N.A.)	NA	Ranking Question (N.A.)
	Please select any other potential roadblocks to the development or expansion of your agency's capacity to assess the efficacy of tick control deployed on public property.[select all that apply]	constrained by legislative mandate	NA	12	#VALUE!	NA	#VALUE!
		concerns for safety of staff	NA	12	#VALUE!	NA	#VALUE!
		lack of public support	NA	12	#VALUE!	NA	#VALUE!
		lack of administrative support	NA	12	#VALUE!	NA	#VALUE!
		public not likely to use information	NA	12	#VALUE!	NA	#VALUE!
		inability to effectively disseminate information	NA	12	#VALUE!	NA	#VALUE!
		other	NA	12	#VALUE!	NA	#VALUE!
	Do you want to expand your agency's capacity to assess tick control efficacy on private, residential property?	Yes	NA	12	#VALUE!	NA	#VALUE!
		No	NA	12	#VALUE!	NA	#VALUE!
	What would be most helpful to expand your agency's capacity to assess tick control efforts on private, residential property? Please rank choices below in order of priority, with highest priority as '1' and lowest priority as '5':	funding	NA	12	Ranking Question (N.A.)	NA	Ranking Question (N.A.)
		personnel	NA	12	Ranking Question (N.A.)	NA	Ranking Question (N.A.)
		equipment	NA	12	Ranking Question (N.A.)	NA	Ranking Question (N.A.)
		standardized protocols	NA	12	Ranking Question (N.A.)	NA	Ranking Question (N.A.)
		training	NA	12	Ranking Question (N.A.)	NA	Ranking Question (N.A.)
	Please select any other potential roadblocks to the development or expansion of your agency's capacity to assess the efficacy of tick control deployed on private, residential property.[select all that apply]	constrained by legislative mandate	NA	12	#VALUE!	NA	#VALUE!
		lack of public support	NA	12	#VALUE!	NA	#VALUE!
		lack of administrative support	NA	12	#VALUE!	NA	#VALUE!
		public not likely to use information	NA	12	#VALUE!	NA	#VALUE!
		inability to effectively disseminate this service	NA	12	#VALUE!	NA	#VALUE!
		other	NA	12	#VALUE!	NA	#VALUE!
	If resources, including funding and training opportunities, were available, would your agency be interested in assessing tick control efficacy?	Yes	1	12	8.33333
		No	11	12	91.6667
	At what scale is it realistic to conduct tick control efficacy assessments? [select all that apply]	individual residential property	1	12	8.33333	1	100
		individual public property	1	12	8.33333	1	100
		groups of residential properties	1	12	8.33333	1	100
		groups of public properties	0	12	0	1	0
		high-use public spaces	0	12	0	1	0
		other	0	12	0	1	0
	How would your agency organize requests for tick control efficacy assessments?[select all that apply]	on-demand by individual residents	0	12	0	1	0
		community-organized	0	12	0	1	0
		prescribed monitoring as determined by vector management program	1	12	8.33333	1	100
		other	0	12	0	1	0
	What would be most helpful to expand your agency's capacity to assess tick control efforts on public property? Please rank choices below in order of priority, with highest priority as '1' and lowest priority as '5':	funding	1	12	Ranking Question (N.A.)	1	Ranking Question (N.A.)
		personnel	2	12	Ranking Question (N.A.)	1	Ranking Question (N.A.)
		equipment	5	12	Ranking Question (N.A.)	1	Ranking Question (N.A.)
		standardized protocols	3	12	Ranking Question (N.A.)	1	Ranking Question (N.A.)
		training	4	12	Ranking Question (N.A.)	1	Ranking Question (N.A.)
	Please select any other potential roadblocks to the development or expansion of your agency's capacity to assess the efficacy of tick control deployed on public property.[select all that apply]	constrained by legislative mandate	0	12	0	1	0
		lack of public support	0	12	0	1	0
		lack of administrative support	1	12	8.33333	1	100
		public not likely to use information	1	12	8.33333	1	100
		inability to effectively disseminate this service	0	12	0	1	0
		other	0	12	0	1	0
	What would be most helpful to expand your agency's capacity to assess tick control efforts on private, residential property? Please rank choices below in order of priority, with highest priority as '1' and lowest priority as '5':	funding	1	12	Ranking Question (N.A.)	1	Ranking Question (N.A.)
		personnel	2	12	Ranking Question (N.A.)	1	Ranking Question (N.A.)
		equipment	5	12	Ranking Question (N.A.)	1	Ranking Question (N.A.)
		standardized protocols	3	12	Ranking Question (N.A.)	1	Ranking Question (N.A.)
		training	4	12	Ranking Question (N.A.)	1	Ranking Question (N.A.)
	Please select any other potential roadblocks to the development or expansion of your agency's capacity to assess the efficacy of tick control deployed on private, residential property.[select all that apply]	constrained by legislative mandate	0	12	0	22	0
		lack of public support	1	12	8.33333	22	4.54545
		lack of administrative support	1	12	8.33333	22	4.54545
		public not likely to use information	1	12	8.33333	22	4.54545
		inability to effectively disseminate information	0	12	0	22	0
		other	0	12	0	22	0
				12
	Why is your agency uninterested in assessing the efficacy of tick control deployed by property owners and pest control firms? [select all that apply]	ticks and tickborne disease are not a priority concern in our jurisdiction	10	12	83.3333	59	16.9492
		constrained by legislative mandate	1	12	8.33333	59	1.69492
		lack of public support	1	12	8.33333	59	1.69492
		lack of administrative support	3	12	25	59	5.08475
		lack of trained personnel	5	12	41.6667	59	8.47458
		service area too large	3	12	25	59	5.08475
		inability to effectively disseminate information	0	12	0	59	0
		population in service area too large	4	12	33.3333	59	6.77966
		information already available elsewhere or collected by another organization	0	12	0	59	0
		other	0	12	0	59	0
6	Does your agency create their own educational materials (e.g. website / print / social media / public event displays) regarding personal tick bite prevention?	Yes	5	12	41.6667
		No	7	12	58.3333
	Does your agency work with a group or link to a group's information for education regarding personal tick bite prevention?	Yes	5	12	41.6667
		No	7	12	58.3333
	What sources of information does your agency work with or link to for education regarding personal tick bite prevention?[select all that apply]	Centers for Disease Control and Prevention	5	12	41.6667	5	100
		university extension and outreach services	0	12	0	5	0
		state or local health department	5	12	41.6667	5	100
		professional organizations (AMCA, ASTHO, NACCHO, etc.)	2	12	16.6667	5	40
		Lyme disease support groups	0	12	0	5	0
		other	0	12	0	5	0
	What are the funding sources for tick- bite prevention education? [select all that apply]	local property taxes	5	12	41.6667	5	100
		state taxes	0	12	0	5	0
		county taxes	0	12	0	5	0
		town or city taxes	0	12	0	5	0
		private donations	0	12	0	5	0
		surcharge on services or goods	0	12	0	5	0
		federal funds	0	12	0	5	0
		other	1	12	8.33333	5	20
	What are effective ways your agency has found to distribute tick-bite prevention information? [select all that apply]	video (youtube / vimeo / tik-tok, etc.)	0	12	0	5	0
		social media (facebook / twitter / instagram, etc.)	4	12	33.3333	5	80
		printed materials	4	12	33.3333	5	80
		public forum	2	12	16.6667	5	40
		radio ads	0	12	0	5	0
		tv ads	0	12	0	5	0
		billboards	0	12	0	5	0
		signage on city owned property	0	12	0	5	0
		signage on public transportation	0	12	0	5	0
		other	0	12	0	5	0
	Do you want to expand your agency's capacity to educate the public about tick-bite prevention?	Yes	1	12	8.33333	5	20
		No	4	12	33.3333	5	80
	What resources would be most helpful to expand your agency's capacity to educate the public about tick-bite prevention? Please rank below choices in order of priority, with highest priority as '1' and lowest priority as '5':	funding	4	12	Ranking Question (N.A.)	1	Ranking Question (N.A.)
		personnel	5	12	Ranking Question (N.A.)	1	Ranking Question (N.A.)
		access to physical educational material	2	12	Ranking Question (N.A.)	1	Ranking Question (N.A.)
		access to digital educational material	1	12	Ranking Question (N.A.)	1	Ranking Question (N.A.)
		training	3	12	Ranking Question (N.A.)	1	Ranking Question (N.A.)
	Please select any other potential roadblocks to the development or expansion of your agency's capacity to educate the public about personal tick-bite prevention.[select all that apply]	constrained by legislative mandate	0	12	0	1	0
		lack of public support	0	12	0	1	0
		lack of administrative support	0	12	0	1	0
		public not likely to use information	0	12	0	1	0
		inability to effectively disseminate information	1	12	8.33333	1	100
		other	0	12	0	1	0
	If resources, including funding and training opportunities were available, would your agency be interested in developing the capacity to educate the public about personal tick-bite prevention?	Yes	3	12	25	7	42.8571
		No	4	12	33.3333	7	57.1429
	What resources would be most helpful to expand your agency's capacity to educate the public about tick-bite prevention? Please rank below choices in order of priority, with highest priority as '1' and lowest priority as '5':	funding	3.67	12	Ranking Question (N.A.)	3	Ranking Question (N.A.)
		personnel	1.67	12	Ranking Question (N.A.)	3	Ranking Question (N.A.)
		access to physical educational material	4	12	Ranking Question (N.A.)	3	Ranking Question (N.A.)
		access to digital educational material	3.33	12	Ranking Question (N.A.)	3	Ranking Question (N.A.)
		training	2.33	12	Ranking Question (N.A.)	3	Ranking Question (N.A.)
	Please select any other potential roadblocks to the development or expansion of your agency's capacity to educate the public about personal tick-bite prevention.[select all that apply]	constrained by legislative mandate	0	12	0	3	0
		lack of public support	0	12	0	3	0
		lack of administrative support	2	12	16.6667	3	66.6667
		public not likely to use information	1	12	8.33333	3	33.3333
		inability to effectively disseminate information	1	12	8.33333	3	33.3333
		other	0	12	0	3	0
	If your agency were to distribute tick-bite prevention information, that dissemination methods would you be likely to use? [select all that apply]	video (youtube / vimeo / tik-tok, etc.)	0	12	0	3	0
		social media (facebook / twitter / instagram, etc.)	3	12	25	3	100
		printed materials	3	12	25	3	100
		public forum	0	12	0	3	0
		radio ads	1	12	8.33333	3	33.3333
		tv ads	0	12	0	3	0
		billboards	1	12	8.33333	3	33.3333
		signage on city owned property	1	12	8.33333	3	33.3333
		signage on public transportation	0	12	0	3	0
		other	0	12	0	3	0
	Why is your agency uninterested in educating the public about personal tick-bite prevention? [select all that apply]	ticks and tickborne disease are not a priority concern in our jurisdiction	4	12	33.3333	12	33.3333
		not in agency mission statement	0	12	0	12	0
		lack of public support	1	12	8.33333	12	8.33333
		lack of administrative support	1	12	8.33333	12	8.33333
		public not likely to use information	0	12	0	12	0
		inability to effectively disseminate information	0	12	0	12	0
		information already available elsewhere or offered by another organization	0	12	0	12	0
		other	0	12	0	12	0
8	If funding and resources were available to develop a comprehensive tick management program in your agency, what services would you offer? [select all that apply]	tick surveillance to identify and inform community of local areas with high risk of tick and tickborne disease exposure	7	9	77.7778
		control of tick populations on private properties (e.g., acaricide application, deer-targeted intervention, rodent-targeted intervention)	1	9	11.1111
		control of tick populations on public properties or public natural lands (e.g., acaricide application, deer-targeted intervention, rodent-targeted intervention)	3	9	33.3333
		guidance for residential property owners or public property managers conducting or contracting for tick control on their property	4	9	44.4444
		tick control efficacy assessments for residential property owners or public property managers and pest control firms	2	9	22.2222
		community outreach regarding tick-bite prevention and tick control methods	9	9	100
	Rank the priority (1 = highest / 6 = lowest) of the services selected above for your agency's tick management program:	tick surveillance to identify and inform community of local areas with high risk of tick and tickborne disease exposure	2.71	7	Ranking Question (N.A.)
		control of tick populations on private properties (e.g., acaricide application, deer-targeted intervention, rodent-targeted intervention)	5	1	Ranking Question (N.A.)
		control of tick populations on public properties or public natural lands (e.g., acaricide application, deer-targeted intervention, rodent-targeted intervention)	3.33	3	Ranking Question (N.A.)
		guidance for residential property owners or public property managers conducting or contracting for tick control on their property	4.5	4	Ranking Question (N.A.)
		tick control efficacy assessments for residential property owners or public property managers and pest control firms	2.5	2	Ranking Question (N.A.)
		community outreach regarding tick-bite prevention and tick control methods	3	9	Ranking Question (N.A.)
	If your agency were to offer each of the services mentioned in the previous question individually, how much of an annual increase do you estimate your organization's budget would need for each service, considering increases in personnel or equipment or the need to reorganize existing staff / equipment?
	a) tick surveillance to identify and inform community of local areas with high risk of tick and tickborne disease exposure	0	1	9	11.1111	7	14.2857
		1-25%	4	9	44.4444	7	57.1429
		25-50%	1	9	11.1111	7	14.2857
		50-75%	0	9	0	7	0
		75-100%	0	9	0	7	0
		>100%	1	9	11.1111	7	14.2857
	b) control of tick populations on private properties (e.g., acaricide application, deer-targeted intervention, rodent-targeted intervention)	0	0	9	0	1	0
		1-25%	0	9	0	1	0
		25-50%	0	9	0	1	0
		50-75%	0	9	0	1	0
		75-100%	1	9	11.1111	1	100
		>100%	0	9	0	1	0
	c) control of tick populations on public properties or public natural lands (e.g., acaricide application, deer-targeted intervention, rodent-targeted intervention)	0	0	9	0	3	0
		1-25%	1	9	11.1111	3	33.3333
		25-50%	1	9	11.1111	3	33.3333
		50-75%	0	9	0	3	0
		75-100%	1	9	11.1111	3	33.3333
		>100%	0	9	0	3	0
	d) guidance for residential property owners or public property managers conducting or contracting for tick control on their property	0	0	9	0	4	0
		1-25%	3	9	33.3333	4	75
		25-50%	1	9	11.1111	4	25
		50-75%	0	9	0	4	0
		75-100%	0	9	0	4	0
		>100%	0	9	0	4	0
	e) tick control efficacy assessments for residential property owners or public property managers and pest control firms	0	0	9	0	2	0
		1-25%	1	9	11.1111	2	50
		25-50%	1	9	11.1111	2	50
		50-75%	0	9	0	2	0
		75-100%	0	9	0	2	0
		>100%	0	9	0	2	0
	f) community outreach regarding tick-bite prevention and tick control methods	0	1	9	11.1111	9	11.1111
		1-25%	6	9	66.6667	9	66.6667
		25-50%	2	9	22.2222	9	22.2222
		50-75%	0	9	0	9	0
		75-100%	0	9	0	9	0
		>100%	0	9	0	9	0
	Do you believe your community would support a tax increase to initiate or expand a comprehensive tick management program?	Yes	0	9	0
		No	9	9	100
	If training in tick control operations and specific tick control methods were provided by CDC or professional organizations (e.g., ESA, AMCA), please rank the preferred training vehicles from the selection below. Please rank below choices in order of preference, with most preferred as '1' and least preferred as '6':	webinars	2.56	9	Ranking Question (N.A.)
		in-person courses including hands-on training	3.44	9	Ranking Question (N.A.)
		in-person courses without hands-on training	3.89	9	Ranking Question (N.A.)
		digital materials	2.78	9	Ranking Question (N.A.)
		mailers	4.33	9	Ranking Question (N.A.)
		pre-recorded videos	4	9	Ranking Question (N.A.)
	If funding and resources were available, would your agency be interested and capable of testing new or alternative tick control methods?	Yes	0	9	0
		No	9	9	100
